# Supplementary material for: High‐density SNP genotyping array for hexaploid wheat and its secondary and tertiary gene pool
Source: Plant Biotechnol J. 2015 Oct 15;14(5):1195–206. doi: 10.1111/pbi.12485 (PMC4950041; doi:10.1111/pbi.12485)
Supplement: Supplementary file 2 — Table S2 Accessions assayed on the Axiom HD Wheat Genotyping Array. [file PBI-14-1195-s007.xlsx]

## Sheet: Accessions Used
Hexaploid varieties (60)	Breeder varieties (48)	Watkins landraces (27)	T. turgidum; tetraploid AABB (8)	Ae. tauschii; diploid DD (14)	Wheat relatives (10)	Avalon x Cadenza population (133)	Savannah x Rialto population (64)	Synthetic x Opata population (60)	Kansas Deletion Lines (32)	Nullisomic (20)
Alcedo	Adhoc	Watkins 34	Biensur	Diploid	Aegilops caudata	AC_1	SR_2	SO_1	Kansas 4510L1	Nullisomic 22 (N7DT7B)
Alchemy	Akteur	Watkins 103	Creso bulk	Ent 077	Aegilops mutica	AC_2	SR_3	SO_2	Kansas 4511L3	Nullisomic 23 (N7BT7A)
Apache	Altigo	Watkins 126	Hoh 506 P6	Ent 088	Aegilops speltoides	AC_3	SR_4	SO_4	Kansas 4512L10	Nullisomic 24 (N7AT7B)
Apogee	Azzerti	Watkins 141	Hoh-501-P14	Ent 127	Secale cereale	AC_5	SR_5	SO_7	Kansas 4513L6	Nullisomic 25 (N6DT6B)
Avalon	Beluga	Watkins 190	Kofa Cap52	ENT 242	Triticum urartu	AC_6	SR_7	SO_9	Kansas 4513L1	Nullisomic 26 (mt6BST6A)
Bacanora	Bergamo	Watkins 199	Tetraploid Croc	ENT 270	Ttriticum timopheevii	AC_7	SR_8	SO_11	Kansas 4514L5	Nullisomic 27 (N6AT6B)
Badger	Bermude	Watkins 209	TTD140	Ent 336	Thinopyrum bessarabicum	AC_8	SR_11	SO_15	Kansas 4514L1	Nullisomic 28 (N5DT5B)
Batis	Biscay	Watkins 238	UC1113 Cap 51	Ent 392	Thinopyrum elongatum	AC_9	SR_12	SO_16	Kansas 4515L4	Nullisomic 29 (N5BT5D)
Battalion	Boregar	Watkins 246		Ent 402	Thinopyrum intermedium	AC_10	SR_14	SO_17	Kansas 4517L1	Nullisomic 30 (N5AT5B)
Bobwhite	Bussard	Watkins 292		ENT 404	Thinopyrum ponticum	AC_11	SR_16	SO_18	Kansas 4518L3	Nullisomic 31 (N4DT4B)
Brompton	Cellule	Watkins 299		ENT 405		AC_12	SR_17	SO_21	Kansas 4518L1	Nullisomic 32 (N4BT4D)
Buster	Cocoon	Watkins 300		ENT 431		AC_13	SR_18	SO_27	Kansas 4520L5	Nullisomic 33 (N4AT4D)
Cadenza	Cordiale	Watkins 308		JIC2220007		AC_15	SR_20	SO_28	Kansas 4522L4	Nullisomic 34 (N1AT1B)
Capelle Desprez	Cougar	Watkins 352		TA 2452		AC_16	SR_22	SO_31	Kansas 4523L3	Nullisomic 35 (N1BT1A)
Caphorn	Crusoe	Watkins 468				AC_17	SR_23	SO_32	Kansas 4523L5	Nullisomic 37 (N2AT2D)
Charger	Cubus	Watkins 471				AC_18	SR_24	SO_34	Kansas 4524L1	Nullisomic 36 (N1DT1A)
Chinese Spring	Dekan	Watkins 475				AC_19	SR_27	SO_36	Kansas 4525L7	Nullisomic 38 (N2BT2D)
Claire	Delphi	Watkins 481				AC_21	SR_28	SO_37	Kansas 4531L1	Nullisomic 39 (N2DT2A)
Einstein	Dickens	Watkins 546				AC_22	SR_29	SO_39	Kansas 4532L3	Nullisomic 40 (N3AT3B)
Except	Dinosor	Watkins 627				AC_23	SR_32	SO_40	Kansas 4532L1	Nullisomic 41 (N3DT3A)
Exotic	Duxford	Watkins 707				AC_24	SR_33	SO_41	Kansas 4533L13
Fabian	Expert	Watkins 729				AC_25	SR_35	SO_42	Kansas 4534L3
Fiorello	Gallant	Watkins 731				AC_26	SR_38	SO_43	Kansas 4535L17
Gatsby	Garcia	Watkins 777				AC_27	SR_39	SO_44	Kansas 4536L6
Glasgow	Gravitas	Watkins 827				AC_28	SR_40	SO_46	Kansas 4536L8
Gulliver	Horatio	Watkins 811				AC_30	SR_45	SO_48	Kansas 4539L5
Hereford	Invicta	Watkins 629-1				AC_32	SR_49	SO_49	Kansas 4543L3
Hereward	JB Diego					AC_33	SR_53	SO_50	Kansas 4511L5
Highbury	Julius					AC_34	SR_54	SO_52	Kansas 4547L1
Hobbit	Koreli					AC_35	SR_55	SO_54	Kansas 4548L1
Humber	KWS Gator					AC_36	SR_56	SO_55	Kansas 4551L4
Longbow	KWS Kielder					AC_37	SR_58	SO_56	Kansas 4550L2
Lynx	KWS Podium					AC_38	SR_62	SO_57
Malacca	KWS Santiago					AC_39	SR_63	SO_59
Moulin	KWS Target					AC_41	SR_64	SO_64
NIAB Paragon	Laurier					AC_42	SR_66	SO_65
Oakley	Leeds					AC_43	SR_72	SO_66
Opata	Mercato					AC_44	SR_73	SO_69
Option	Moisson					AC_46	SR_74	SO_70
Oratorio	Panorama					AC_49	SR_81	SO_71
Paragon	Relay					AC_50	SR_83	SO_72
Pavon 76	Revelation					AC_52	SR_84	SO_76
Premio	Shango					AC_55	SR_85	SO_77
Recital	Skyfall					AC_56	SR_86	SO_79
Renan	Tommi					AC_57	SR_88	SO_80
Rialto	Tremie					AC_59	SR_90	SO_83
Riband	Tuxedo					AC_60	SR_93	SO_84
Robigus	Viscount					AC_61	SR_94	SO_88
Rocky						AC_62	SR_99	SO_89
Savannah						AC_63	SR_102	SO_91
Shamrock						AC_65	SR_108	SO_92
Soisson						AC_66	SR_111	SO_93
Solstice						AC_67	SR_112	SO_96
Spark						AC_68	SR_113	SO_97
Synthetic						AC_69	SR_114	SO_100
Synthetic 39						AC_71	SR_115	SO_101
Synthetic 46						AC_72	SR_116	SO_104
Tuerkis						AC_74	SR_117	SO_105
Weebil						AC_75	SR_121	SO_108
Xi19						AC_76	SR_123	SO_112
						AC_77	SR_124
						AC_79	SR_126
						AC_80	SR_131
						AC_81	SR_135
						AC_84
						AC_87
						AC_88
						AC_89
						AC_90
						AC_92
						AC_93
						AC_95
						AC_96
						AC_97
						AC_98
						AC_99
						AC_100
						AC_104
						AC_105
						AC_106
						AC_107
						AC_109
						AC_111
						AC_112
						AC_114
						AC_116
						AC_117
						AC_118
						AC_119
						AC_120
						AC_121
						AC_122
						AC_123
						AC_124
						AC_125
						AC_126
						AC_127
						AC_128
						AC_130
						AC_132
						AC_133
						AC_135
						AC_137
						AC_139
						AC_141
						AC_142
						AC_143
						AC_145
						AC_146
						AC_152
						AC_153
						AC_155
						AC_159
						AC_161
						AC_165
						AC_168
						AC_177
						AC_178
						AC_179
						AC_181
						AC_185
						AC_186
						AC_189
						AC_196
						AC_197
						AC_249
						AC_259
						CA_59
						CA_135
						CA_152
						CA_452
						CA_487
						CA_550
