# Supplementary material for: High‐density SNP genotyping array for hexaploid wheat and its secondary and tertiary gene pool
Source: Plant Biotechnol J. 2015 Oct 15;14(5):1195–206. doi: 10.1111/pbi.12485 (PMC4950041; doi:10.1111/pbi.12485)
Supplement: Supplementary file 5 — Table S5 Genetic maps and consensus. [file PBI-14-1195-s001.xlsx]

## Sheet: Avalon x Cadenza
Avalon x Cadenza
MarkerName	Chromosome	cM
AX-94905804	1A	0
AX-95236115	1A	0
AX-94778893	1A	0.806522
AX-95153822	1A	0.806522
AX-94462029	1A	0.806522
AX-94795503	1A	0.806522
AX-94963166	1A	0.806522
AX-94817707	1A	0.806522
AX-95170683	1A	0.806522
AX-94388385	1A	0.806522
AX-94520389	1A	0.806522
AX-94811067	1A	0.806522
AX-94406243	1A	0.806522
AX-94686963	1A	0.806522
AX-94642812	1A	0.806522
AX-94569456	1A	0.806522
AX-95229123	1A	0.806522
AX-94640002	1A	0.806522
AX-95002437	1A	0.806522
AX-94625355	1A	1.60659
AX-95071747	1A	1.60659
AX-94645683	1A	1.60659
AX-94696970	1A	1.60659
AX-95085468	1A	1.60659
AX-94496430	1A	1.60659
AX-94713984	1A	1.60659
AX-94993746	1A	1.60659
AX-94882341	1A	1.60659
AX-94759284	1A	1.60659
AX-94820064	1A	1.60659
AX-94578309	1A	1.60659
AX-94612279	1A	1.60659
AX-94739721	1A	1.60659
AX-94684915	1A	1.60659
AX-94394668	1A	1.60659
AX-95161614	1A	1.60659
AX-95199684	1A	1.60659
AX-95166400	1A	1.60659
AX-95009086	1A	1.60659
AX-95001403	1A	8.85698
AX-94752491	1A	8.85698
AX-94594768	1A	8.85698
AX-95162217	1A	8.85698
AX-95194414	1A	8.85698
AX-94647107	1A	8.85698
AX-94426423	1A	8.85698
AX-94642811	1A	8.85698
AX-95154757	1A	8.85698
AX-95166831	1A	8.85698
AX-95177203	1A	8.85698
AX-94907579	1A	8.85698
AX-94773155	1A	8.85698
AX-94460965	1A	8.85698
AX-94845752	1A	8.85698
AX-94386885	1A	8.85698
AX-94494723	1A	8.85698
AX-94920668	1A	8.85698
AX-94956874	1A	8.85698
AX-94652478	1A	8.85698
AX-94708727	1A	8.85698
AX-95139456	1A	9.65705
AX-94931073	1A	9.65705
AX-94518190	1A	9.65705
AX-95167464	1A	11.2576
AX-94661960	1A	11.2576
AX-94770984	1A	11.2576
AX-94450263	1A	11.2576
AX-95154274	1A	11.2576
AX-94502022	1A	11.2576
AX-94577762	1A	11.2576
AX-94545275	1A	11.2576
AX-94726120	1A	11.2576
AX-94731951	1A	11.2576
AX-94781316	1A	11.2576
AX-94552243	1A	12.0577
AX-94893204	1A	12.0577
AX-94713267	1A	20.1932
AX-94824787	1A	20.1932
AX-94940437	1A	20.1932
AX-94600514	1A	20.1932
AX-94532387	1A	20.9997
AX-94427838	1A	20.9997
AX-94475899	1A	20.9997
AX-94911903	1A	20.9997
AX-94965909	1A	20.9997
AX-94978569	1A	20.9997
AX-94766336	1A	20.9997
AX-94822331	1A	20.9997
AX-94957092	1A	20.9997
AX-94381863	1A	20.9997
AX-94764416	1A	20.9997
AX-94987618	1A	20.9997
AX-94661917	1A	20.9997
AX-94433740	1A	20.9997
AX-95139820	1A	20.9997
AX-94665394	1A	20.9997
AX-94952703	1A	20.9997
AX-94976542	1A	20.9997
AX-94907021	1A	20.9997
AX-94824147	1A	20.9997
AX-94633096	1A	20.9997
AX-95187152	1A	20.9997
AX-94679841	1A	20.9997
AX-95231604	1A	20.9997
AX-94423668	1A	20.9997
AX-95132666	1A	21.8128
AX-95192498	1A	21.8128
AX-94797172	1A	22.6259
AX-94868835	1A	22.6259
AX-94962749	1A	22.6259
AX-95244820	1A	22.6259
AX-94608095	1A	22.6259
AX-95177666	1A	22.6259
AX-94918790	1A	22.6259
AX-94614188	1A	22.6259
AX-94950558	1A	22.6259
AX-94465571	1A	22.6259
AX-94538138	1A	22.6259
AX-94489385	1A	22.6259
AX-94873862	1A	22.6259
AX-94601688	1A	22.6259
AX-94838417	1A	22.6259
AX-94945528	1A	22.6259
AX-94823115	1A	22.6259
AX-94858842	1A	22.6259
AX-94939428	1A	22.6259
AX-94791280	1A	22.6259
AX-94881071	1A	22.6259
AX-95239997	1A	22.6259
AX-94906054	1A	22.6259
AX-94973692	1A	22.6259
AX-94748265	1A	22.6259
AX-94778966	1A	22.6259
AX-94811125	1A	22.6259
AX-94825428	1A	22.6259
AX-94727364	1A	22.6259
AX-95019278	1A	22.6259
AX-94970991	1A	22.6259
AX-95144051	1A	22.6259
AX-95202133	1A	22.6259
AX-94585952	1A	22.6259
AX-94604832	1A	22.6259
AX-95114389	1A	22.6259
AX-94826827	1A	22.6259
AX-94759742	1A	22.6259
AX-94877704	1A	22.6259
AX-94548657	1A	22.6259
AX-94597227	1A	22.6259
AX-94742921	1A	22.6259
AX-94826005	1A	22.6259
AX-94732192	1A	22.6259
AX-94758125	1A	22.6259
AX-95200832	1A	22.6259
AX-94840866	1A	22.6259
AX-94979364	1A	22.6259
AX-95112297	1A	22.6259
AX-95008452	1A	22.6259
AX-94815426	1A	22.6259
AX-94800677	1A	22.6259
AX-94662565	1A	22.6259
AX-94795575	1A	22.6259
AX-94513438	1A	22.6259
AX-94804138	1A	22.6259
AX-94974875	1A	22.6259
AX-94448081	1A	22.6259
AX-95220910	1A	22.6259
AX-94943049	1A	22.6259
AX-95169937	1A	22.6259
AX-94674091	1A	22.6259
AX-94559664	1A	22.6259
AX-94940964	1A	22.6259
AX-94941005	1A	22.6259
AX-94544045	1A	22.6259
AX-94637309	1A	22.6259
AX-94900700	1A	22.6259
AX-95099736	1A	22.6259
AX-94466102	1A	22.6259
AX-94807355	1A	22.6259
AX-94838936	1A	22.6259
AX-94930108	1A	22.6259
AX-94621904	1A	22.6259
AX-94822940	1A	22.6259
AX-95011283	1A	22.6259
AX-95220698	1A	22.6259
AX-95134160	1A	22.6259
AX-94679107	1A	22.6259
AX-94735017	1A	22.6259
AX-94837705	1A	22.6259
AX-94534354	1A	22.6259
AX-95069268	1A	22.6259
AX-94405956	1A	22.6259
AX-94750108	1A	22.6259
AX-94398581	1A	22.6259
AX-94697896	1A	22.6259
AX-95111284	1A	22.6259
AX-94947213	1A	22.6259
AX-94389844	1A	22.6259
AX-94601982	1A	22.6259
AX-94519329	1A	22.6259
AX-95233799	1A	22.6259
AX-95013634	1A	27.4407
AX-94673859	1A	27.4407
AX-95243655	1A	27.4407
AX-95107625	1A	27.4407
AX-94963297	1A	27.4407
AX-94494226	1A	27.4407
AX-94604036	1A	27.4407
AX-94525401	1A	27.4407
AX-94855749	1A	28.2473
AX-94429735	1A	28.2473
AX-94793862	1A	29.8607
AX-94924674	1A	29.8607
AX-95176190	1A	29.8607
AX-95250717	1A	29.8607
AX-95226551	1A	29.8607
AX-94720585	1A	29.8607
AX-94586108	1A	29.8607
AX-95254440	1A	30.6608
AX-94667962	1A	30.6608
AX-95259891	1A	30.6608
AX-94395279	1A	30.6608
AX-95171848	1A	30.6608
AX-94652255	1A	30.6608
AX-94720704	1A	30.6608
AX-94901922	1A	30.6608
AX-95118109	1A	30.6608
AX-94577477	1A	30.6608
AX-94851250	1A	30.6608
AX-95161530	1A	30.6608
AX-94590234	1A	30.6608
AX-95109260	1A	30.6608
AX-94539493	1A	30.6608
AX-94436432	1A	30.6608
AX-94477156	1A	30.6608
AX-95013601	1A	33.8652
AX-95078213	1A	33.8652
AX-94867348	1A	34.6652
AX-94966349	1A	34.6652
AX-94423004	1A	34.6652
AX-94466457	1A	36.2658
AX-94503555	1A	36.2658
AX-94856372	1A	36.2658
AX-94848737	1A	36.2658
AX-95014454	1A	36.2658
AX-94840877	1A	36.2658
AX-95246857	1A	36.2658
AX-94681781	1A	36.2658
AX-94486559	1A	36.2658
AX-95081354	1A	36.2658
AX-94599054	1A	36.2658
AX-94607056	1A	36.2658
AX-94578477	1A	36.2658
AX-94741322	1A	36.2658
AX-95019142	1A	36.2658
AX-94793011	1A	36.2658
AX-94412317	1A	36.2658
AX-94767067	1A	36.2658
AX-95107171	1A	36.2658
AX-94998563	1A	36.2658
AX-95121963	1A	36.2658
AX-95167179	1A	36.2658
AX-94926178	1A	36.2658
AX-94465299	1A	36.2658
AX-94763150	1A	36.2658
AX-94952968	1A	36.2658
AX-94587802	1A	36.2658
AX-94513567	1A	36.2658
AX-94629244	1A	36.2658
AX-94711533	1A	36.2658
AX-94448779	1A	36.2658
AX-94459629	1A	36.2658
AX-94704082	1A	36.2658
AX-94991601	1A	36.2658
AX-95075183	1A	36.2658
AX-94464552	1A	36.2658
AX-94856683	1A	36.2658
AX-94526776	1A	36.2658
AX-94594887	1A	36.2658
AX-94608707	1A	36.2658
AX-94803532	1A	36.2658
AX-95229003	1A	36.2658
AX-94416111	1A	37.0659
AX-94669636	1A	37.0659
AX-95004274	1A	37.0659
AX-95216042	1A	37.0659
AX-94799688	1A	37.0659
AX-94709540	1A	37.0659
AX-94852713	1A	37.0659
AX-94604756	1A	37.8659
AX-94997787	1A	37.8659
AX-94581035	1A	37.8659
AX-94417781	1A	37.8659
AX-94943527	1A	37.8659
AX-94531370	1A	41.0703
AX-94737126	1A	41.0703
AX-94757475	1A	41.0703
AX-94759537	1A	41.0703
AX-95225714	1A	41.0703
AX-95254956	1A	41.0703
AX-94624297	1A	41.0703
AX-94823655	1A	41.0703
AX-94863156	1A	41.0703
AX-94403533	1A	41.0703
AX-94828842	1A	41.0703
AX-94417054	1A	41.0703
AX-94637077	1A	41.0703
AX-95019665	1A	41.0703
AX-95181262	1A	41.8704
AX-94493911	1A	41.8704
AX-94710260	1A	41.8704
AX-95137329	1A	41.8704
AX-94537541	1A	41.8704
AX-94431877	1A	41.8704
AX-94539246	1A	41.8704
AX-94615199	1A	41.8704
AX-95179503	1A	41.8704
AX-94710443	1A	41.8704
AX-94675848	1A	41.8704
AX-94757711	1A	41.8704
AX-94854918	1A	41.8704
AX-94698280	1A	41.8704
AX-95172174	1A	41.8704
AX-94381168	1A	41.8704
AX-94730328	1A	41.8704
AX-95024498	1A	41.8704
AX-95206117	1A	41.8704
AX-94763648	1A	41.8704
AX-95149733	1A	41.8704
AX-94525209	1A	41.8704
AX-94759417	1A	41.8704
AX-94977192	1A	41.8704
AX-94677073	1A	41.8704
AX-95151569	1A	41.8704
AX-94430904	1A	41.8704
AX-94578552	1A	41.8704
AX-94691648	1A	41.8704
AX-94923568	1A	41.8704
AX-94405988	1A	41.8704
AX-94507535	1A	41.8704
AX-94967838	1A	41.8704
AX-94508349	1A	41.8704
AX-95123171	1A	41.8704
AX-94438649	1A	41.8704
AX-94594102	1A	41.8704
AX-95156759	1A	41.8704
AX-94531907	1A	41.8704
AX-94567674	1A	41.8704
AX-94446033	1A	41.8704
AX-94742532	1A	44.2722
AX-94926933	1A	44.2722
AX-94942149	1A	44.2722
AX-94737584	1A	44.2722
AX-94836884	1A	44.2722
AX-94547512	1A	47.4766
AX-94421658	1A	47.4766
AX-94412818	1A	49.8978
AX-95173679	1A	49.8978
AX-94435216	1A	50.7044
AX-94914484	1A	50.7044
AX-94595423	1A	50.7044
AX-94659215	1A	50.7044
AX-94597497	1A	50.7044
AX-95233488	1A	50.7044
AX-94469033	1A	50.7044
AX-94414472	1A	50.7044
AX-94849933	1A	50.7044
AX-94844611	1A	50.7044
AX-94979481	1A	50.7044
AX-94886761	1A	50.7044
AX-94780922	1A	50.7044
AX-94900658	1A	50.7044
AX-95202211	1A	50.7044
AX-94846405	1A	50.7044
AX-94583326	1A	50.7044
AX-95157309	1A	50.7044
AX-94563778	1A	53.1062
AX-94849140	1A	53.1062
AX-94861968	1A	53.1062
AX-94694208	1A	53.1062
AX-94682787	1A	53.1062
AX-94443825	1A	53.1062
AX-94708348	1A	53.1062
AX-94660708	1A	53.1062
AX-94841397	1A	53.1062
AX-94959646	1A	53.1062
AX-94713847	1A	53.1062
AX-94579575	1A	53.1062
AX-94889164	1A	53.1062
AX-94768937	1A	53.1062
AX-94749760	1A	53.1062
AX-94773435	1A	53.1062
AX-94842999	1A	53.1062
AX-95165547	1A	53.1062
AX-95195986	1A	53.1062
AX-94567853	1A	53.1062
AX-94675375	1A	53.1062
AX-94696865	1A	53.1062
AX-94729001	1A	53.1062
AX-94849466	1A	53.1062
AX-94556275	1A	53.1062
AX-95123164	1A	53.1062
AX-94666408	1A	53.1062
AX-94839570	1A	53.1062
AX-94885759	1A	53.1062
AX-95022799	1A	53.1062
AX-95158313	1A	53.1062
AX-94854195	1A	53.1062
AX-95146647	1A	53.1062
AX-94417940	1A	53.1062
AX-94442721	1A	53.1062
AX-95205343	1A	53.1062
AX-94674742	1A	53.1062
AX-94462458	1A	53.1062
AX-94467133	1A	53.1062
AX-94583848	1A	53.1062
AX-94694981	1A	53.1062
AX-94879563	1A	53.1062
AX-94989924	1A	53.1062
AX-95169339	1A	53.1062
AX-94485219	1A	53.1062
AX-94667508	1A	53.1062
AX-94752699	1A	53.1062
AX-95234465	1A	53.1062
AX-94516219	1A	53.1062
AX-94788856	1A	53.1062
AX-94931776	1A	53.1062
AX-95003693	1A	53.1062
AX-94624807	1A	53.1062
AX-94839280	1A	53.1062
AX-95194242	1A	53.1062
AX-94476020	1A	53.1062
AX-94552988	1A	53.1062
AX-94829005	1A	53.1062
AX-94384790	1A	53.1062
AX-95129189	1A	53.1062
AX-95097385	1A	53.1062
AX-94912351	1A	53.1062
AX-94994385	1A	53.1062
AX-95000052	1A	53.1062
AX-95188861	1A	53.1062
AX-95099839	1A	53.1062
AX-94458736	1A	53.1062
AX-94431728	1A	61.1755
AX-94532746	1A	61.1755
AX-94456297	1A	63.5774
AX-94531046	1A	63.5774
AX-94847148	1A	64.3775
AX-94841333	1A	64.3775
AX-94513065	1A	64.3775
AX-94921896	1A	64.3775
AX-95143174	1A	65.978
AX-94835672	1A	65.978
AX-94431963	1A	67.5915
AX-94565745	1A	67.5915
AX-94458519	1A	68.398
AX-94827060	1A	68.398
AX-94601835	1A	68.398
AX-94864702	1A	68.398
AX-94776827	1A	69.9985
AX-94752417	1A	69.9985
AX-94418972	1A	69.9985
AX-94693224	1A	69.9985
AX-94430253	1A	71.5991
AX-94804624	1A	71.5991
AX-94915371	1A	71.5991
AX-94826404	1A	72.4188
AX-95182395	1A	72.4188
AX-94646578	1A	73.2386
AX-94794886	1A	73.2386
AX-94402420	1A	73.2386
AX-94434693	1A	73.2386
AX-95011371	1A	73.2386
AX-94566572	1A	73.2386
AX-94964891	1A	73.2386
AX-94772479	1A	73.2386
AX-94766702	1A	73.2386
AX-94955766	1A	73.2386
AX-95177347	1A	73.2386
AX-95166949	1A	73.2386
AX-94751395	1A	73.2386
AX-94501945	1A	73.2386
AX-94639099	1A	73.2386
AX-94903369	1A	73.2386
AX-94645318	1A	73.2386
AX-94790915	1A	73.2386
AX-95024273	1A	73.2386
AX-94636314	1A	73.2386
AX-94922641	1A	73.2386
AX-95169985	1A	73.2386
AX-95247350	1A	73.2386
AX-94984233	1A	73.2386
AX-94683333	1A	73.2386
AX-94772467	1A	73.2386
AX-94719212	1A	73.2386
AX-95020801	1A	73.2386
AX-95138427	1A	73.2386
AX-94983368	1A	73.2386
AX-94471169	1A	73.2386
AX-94403578	1A	73.2386
AX-94786480	1A	73.2386
AX-94665409	1A	73.2386
AX-94404227	1A	73.2386
AX-94546321	1A	73.2386
AX-95020345	1A	73.2386
AX-94698308	1A	73.2386
AX-94520045	1A	73.2386
AX-94927275	1A	73.2386
AX-94781823	1A	73.2386
AX-94561365	1A	73.2386
AX-94648151	1A	73.2386
AX-95134419	1A	73.2386
AX-94497542	1A	73.2386
AX-94415384	1A	73.2386
AX-94446416	1A	73.2386
AX-95210209	1A	73.2386
AX-94539210	1A	73.2386
AX-94399869	1A	73.2386
AX-94465726	1A	73.2386
AX-95110843	1A	73.2386
AX-94489656	1A	73.2386
AX-94895904	1A	73.2386
AX-94621711	1A	73.2386
AX-94705971	1A	73.2386
AX-94494012	1A	73.2386
AX-94539875	1A	73.2386
AX-94594300	1A	73.2386
AX-94615287	1A	73.2386
AX-94723246	1A	73.2386
AX-95071919	1A	73.2386
AX-94982625	1A	73.2386
AX-95089938	1A	73.2386
AX-94406568	1A	73.2386
AX-94664890	1A	73.2386
AX-95187709	1A	73.2386
AX-95228422	1A	73.2386
AX-94413638	1A	73.2386
AX-94517759	1A	73.2386
AX-94525214	1A	73.2386
AX-94552774	1A	73.2386
AX-94824027	1A	73.2386
AX-94768467	1A	73.2386
AX-94408930	1A	73.2386
AX-94724771	1A	73.2386
AX-94893139	1A	73.2386
AX-94771670	1A	73.2386
AX-95247576	1A	73.2386
AX-95150589	1A	73.2386
AX-94452312	1A	73.2386
AX-94806537	1A	73.2386
AX-94519347	1A	73.2386
AX-94631437	1A	73.2386
AX-94623424	1A	73.2386
AX-94768790	1A	73.2386
AX-95099834	1A	73.2386
AX-94418426	1A	73.2386
AX-95253219	1A	73.2386
AX-95226421	1A	73.2386
AX-95111342	1A	73.2386
AX-95017779	1A	73.2386
AX-94525060	1A	73.2386
AX-94907052	1A	73.2386
AX-94611590	1A	73.2386
AX-95133143	1A	73.2386
AX-94500893	1A	73.2386
AX-94534132	1A	73.2386
AX-95226312	1A	73.2386
AX-94400371	1A	73.2386
AX-94382831	1A	73.2386
AX-95186418	1A	73.2386
AX-94803865	1A	73.2386
AX-94870798	1A	73.2386
AX-94590010	1A	73.2386
AX-94830572	1A	73.2386
AX-94395004	1A	73.2386
AX-95099795	1A	73.2386
AX-94559279	1A	73.2386
AX-95238138	1A	73.2386
AX-94405246	1A	73.2386
AX-94398183	1A	73.2386
AX-94760203	1A	73.2386
AX-94399186	1A	73.2386
AX-94549265	1A	73.2386
AX-95082367	1A	73.2386
AX-94912730	1A	73.2386
AX-95165446	1A	73.2386
AX-94425608	1A	73.2386
AX-94476963	1A	73.2386
AX-94962498	1A	73.2386
AX-94775110	1A	73.2386
AX-94473119	1A	73.2386
AX-94611210	1A	73.2386
AX-95072008	1A	73.2386
AX-95007722	1A	73.2386
AX-94817588	1A	73.2386
AX-94940429	1A	73.2386
AX-94978195	1A	73.2386
AX-95084022	1A	73.2386
AX-94816747	1A	73.2386
AX-94690026	1A	73.2386
AX-94748114	1A	73.2386
AX-94764642	1A	73.2386
AX-94773512	1A	73.2386
AX-94457553	1A	73.2386
AX-95229358	1A	73.2386
AX-95131848	1A	73.2386
AX-94679173	1A	73.2386
AX-94876679	1A	73.2386
AX-94673150	1A	73.2386
AX-94596280	1A	73.2386
AX-94522292	1A	73.2386
AX-94443959	1A	73.2386
AX-94505680	1A	73.2386
AX-95004080	1A	73.2386
AX-94715107	1A	73.2386
AX-94943865	1A	73.2386
AX-94948911	1A	73.2386
AX-94815518	1A	73.2386
AX-94978482	1A	73.2386
AX-94652850	1A	73.2386
AX-94403897	1A	73.2386
AX-94695076	1A	73.2386
AX-94466070	1A	73.2386
AX-94716299	1A	73.2386
AX-94415704	1A	73.2386
AX-95202637	1A	73.2386
AX-94419754	1A	73.2386
AX-94684631	1A	73.2386
AX-94696434	1A	73.2386
AX-95169538	1A	73.2386
AX-95259991	1A	73.2386
AX-94861731	1A	73.2386
AX-94458658	1A	73.2386
AX-94463381	1A	73.2386
AX-95115299	1A	73.2386
AX-95087496	1A	73.2386
AX-95230228	1A	73.2386
AX-95101835	1A	73.2386
AX-94912092	1A	73.2386
AX-95074028	1A	73.2386
AX-95095578	1A	73.2386
AX-94533092	1A	73.2386
AX-94410873	1A	73.2386
AX-94433522	1A	73.2386
AX-94564914	1A	73.2386
AX-94788934	1A	73.2386
AX-94798948	1A	73.2386
AX-95170825	1A	73.2386
AX-94624330	1A	73.2386
AX-94927912	1A	73.2386
AX-94443776	1A	73.2386
AX-94521615	1A	73.2386
AX-94601275	1A	73.2386
AX-94464572	1A	73.2386
AX-94510917	1A	73.2386
AX-94389404	1A	73.2386
AX-94807145	1A	73.2386
AX-94493970	1A	73.2386
AX-94594465	1A	73.2386
AX-94435812	1A	73.2386
AX-94921856	1A	73.2386
AX-94494685	1A	73.2386
AX-94793790	1A	73.2386
AX-94824792	1A	73.2386
AX-95203621	1A	73.2386
AX-94810269	1A	73.2386
AX-95213884	1A	73.2386
AX-94461573	1A	73.2386
AX-94482548	1A	73.2386
AX-95232145	1A	73.2386
AX-95177046	1A	73.2386
AX-94861890	1A	73.2386
AX-94680963	1A	73.2386
AX-94464122	1A	73.2386
AX-94452089	1A	73.2386
AX-94874885	1A	73.2386
AX-94662176	1A	73.2386
AX-94787357	1A	73.2386
AX-94408765	1A	73.2386
AX-95151706	1A	73.2386
AX-94564281	1A	73.2386
AX-94501589	1A	73.2386
AX-94681780	1A	73.2386
AX-95166038	1A	73.2386
AX-94467624	1A	73.2386
AX-94668903	1A	73.2386
AX-94403986	1A	73.2386
AX-94845461	1A	73.2386
AX-94737395	1A	73.2386
AX-95085850	1A	73.2386
AX-95123190	1A	73.2386
AX-94802095	1A	73.2386
AX-94822580	1A	73.2386
AX-95192958	1A	73.2386
AX-94849540	1A	73.2386
AX-95097174	1A	73.2386
AX-95186349	1A	73.2386
AX-94730895	1A	73.2386
AX-94996197	1A	73.2386
AX-94444765	1A	73.2386
AX-95200932	1A	73.2386
AX-94840143	1A	73.2386
AX-94951564	1A	73.2386
AX-94500378	1A	73.2386
AX-95175831	1A	73.2386
AX-94410462	1A	73.2386
AX-95068712	1A	73.2386
AX-94939431	1A	73.2386
AX-94755693	1A	73.2386
AX-94407172	1A	73.2386
AX-94387523	1A	73.2386
AX-94997890	1A	73.2386
AX-94730282	1A	73.2386
AX-94927709	1A	73.2386
AX-94435147	1A	73.2386
AX-94702309	1A	73.2386
AX-94870370	1A	73.2386
AX-94432468	1A	73.2386
AX-95220588	1A	73.2386
AX-94695356	1A	73.2386
AX-94501859	1A	73.2386
AX-94640914	1A	73.2386
AX-94673471	1A	73.2386
AX-94751927	1A	73.2386
AX-94581186	1A	73.2386
AX-94890395	1A	73.2386
AX-94465457	1A	73.2386
AX-94623703	1A	73.2386
AX-95232262	1A	73.2386
AX-95186496	1A	73.2386
AX-94737295	1A	73.2386
AX-94838124	1A	73.2386
AX-94660777	1A	73.2386
AX-95119072	1A	73.2386
AX-94813794	1A	73.2386
AX-94680386	1A	73.2386
AX-95187439	1A	73.2386
AX-94663711	1A	73.2386
AX-95163067	1A	73.2386
AX-94971199	1A	73.2386
AX-95189136	1A	73.2386
AX-94751755	1A	73.2386
AX-95101194	1A	73.2386
AX-94423157	1A	73.2386
AX-94496122	1A	73.2386
AX-95024199	1A	73.2386
AX-94855210	1A	73.2386
AX-95081035	1A	73.2386
AX-94440424	1A	73.2386
AX-94921661	1A	73.2386
AX-95141662	1A	73.2386
AX-94813825	1A	73.2386
AX-94997763	1A	73.2386
AX-94654729	1A	73.2386
AX-95179360	1A	73.2386
AX-94818544	1A	73.2386
AX-94558425	1A	73.2386
AX-94929755	1A	73.2386
AX-94685314	1A	73.2386
AX-94544675	1A	73.2386
AX-94456108	1A	73.2386
AX-94412593	1A	73.2386
AX-94584417	1A	73.2386
AX-94544988	1A	73.2386
AX-94493329	1A	73.2386
AX-94769778	1A	73.2386
AX-94405126	1A	73.2386
AX-94973629	1A	73.2386
AX-94848601	1A	73.2386
AX-94417690	1A	73.2386
AX-95002892	1A	73.2386
AX-95014953	1A	73.2386
AX-94501635	1A	73.2386
AX-95133484	1A	73.2386
AX-94532966	1A	73.2386
AX-94985361	1A	73.2386
AX-94777057	1A	73.2386
AX-94780105	1A	73.2386
AX-94442164	1A	73.2386
AX-94601379	1A	73.2386
AX-95116714	1A	73.2386
AX-94872059	1A	73.2386
AX-94415319	1A	73.2386
AX-94583205	1A	73.2386
AX-95015539	1A	73.2386
AX-94664792	1A	73.2386
AX-94959265	1A	73.2386
AX-94607881	1A	73.2386
AX-94849909	1A	73.2386
AX-94685263	1A	73.2386
AX-94878140	1A	73.2386
AX-94730424	1A	73.2386
AX-94803070	1A	73.2386
AX-94935011	1A	73.2386
AX-94875204	1A	73.2386
AX-94804031	1A	73.2386
AX-94720933	1A	73.2386
AX-95175380	1A	73.2386
AX-95182518	1A	73.2386
AX-94880976	1A	73.2386
AX-94759083	1A	73.2386
AX-94381913	1A	73.2386
AX-94903441	1A	73.2386
AX-94806987	1A	73.2386
AX-94490519	1A	73.2386
AX-94435585	1A	73.2386
AX-94595517	1A	73.2386
AX-94603312	1A	78.0534
AX-94906410	1A	78.0534
AX-94914663	1A	78.0534
AX-94721067	1A	78.0534
AX-95201036	1A	78.0534
AX-94667837	1A	78.0534
AX-94807271	1A	78.0534
AX-94824939	1A	78.0534
AX-95194633	1A	78.0534
AX-95068950	1A	78.0534
AX-94388091	1A	78.0534
AX-94657494	1A	78.0534
AX-94474476	1A	78.0534
AX-94562605	1A	78.0534
AX-94701298	1A	78.0534
AX-94386020	1A	78.0534
AX-95137686	1A	78.0534
AX-94442121	1A	78.0534
AX-94428373	1A	78.0534
AX-94639910	1A	78.0534
AX-94521226	1A	78.8535
AX-94398706	1A	78.8535
AX-94709496	1A	78.8535
AX-94731679	1A	78.8535
AX-94388701	1A	78.8535
AX-94896072	1A	78.8535
AX-94628947	1A	78.8535
AX-95135474	1A	78.8535
AX-95071361	1A	78.8535
AX-94893247	1A	78.8535
AX-95215589	1A	78.8535
AX-94618537	1A	78.8535
AX-94663476	1A	78.8535
AX-95004055	1A	78.8535
AX-94987165	1A	78.8535
AX-94449293	1A	78.8535
AX-95235178	1A	78.8535
AX-95106340	1A	78.8535
AX-94492139	1A	78.8535
AX-94493475	1A	78.8535
AX-94965985	1A	78.8535
AX-94691133	1A	78.8535
AX-94382107	1A	78.8535
AX-95194961	1A	78.8535
AX-94540255	1A	78.8535
AX-95210622	1A	78.8535
AX-94618546	1A	78.8535
AX-94509092	1A	78.8535
AX-94894618	1A	78.8535
AX-94775918	1A	78.8535
AX-94858618	1A	78.8535
AX-94453743	1A	78.8535
AX-94542328	1A	78.8535
AX-94476818	1A	79.6535
AX-94786460	1A	79.6535
AX-94469336	1A	79.6535
AX-95203241	1A	79.6535
AX-95258395	1A	79.6535
AX-95069435	1A	79.6535
AX-94737712	1A	82.0554
AX-94737740	1A	82.0554
AX-94402125	1A	82.0554
AX-94382781	1A	82.0554
AX-94420591	1A	82.0554
AX-94553099	1A	82.0554
AX-95246240	1A	82.0554
AX-94425254	1A	82.0554
AX-95234341	1A	82.0554
AX-94381903	1A	82.0554
AX-94718117	1A	82.0554
AX-94560467	1A	82.0554
AX-95159805	1A	82.0554
AX-94949146	1A	85.2598
AX-94843882	1A	85.2598
AX-94502891	1A	86.8603
AX-94811656	1A	86.8603
AX-94414189	1A	86.8603
AX-94810594	1A	86.8603
AX-94520804	1A	86.8603
AX-94923874	1A	86.8603
AX-94504454	1A	86.8603
AX-94729408	1A	86.8603
AX-94445633	1A	86.8603
AX-94492604	1A	86.8603
AX-94787745	1A	86.8603
AX-94583506	1A	86.8603
AX-94960090	1A	86.8603
AX-94848834	1A	86.8603
AX-94652810	1A	86.8603
AX-94476687	1A	86.8603
AX-95137011	1A	86.8603
AX-94488258	1A	86.8603
AX-94868846	1A	86.8603
AX-94975495	1A	86.8603
AX-94789795	1A	86.8603
AX-95199855	1A	86.8603
AX-94856544	1A	86.8603
AX-94652135	1A	86.8603
AX-94495502	1A	86.8603
AX-94486165	1A	86.8603
AX-94584593	1A	86.8603
AX-94726800	1A	86.8603
AX-94406149	1A	86.8603
AX-95016770	1A	86.8603
AX-95001265	1A	86.8603
AX-95244428	1A	86.8603
AX-95210670	1A	86.8603
AX-94676999	1A	91.6751
AX-95166641	1A	91.6751
AX-94453690	1A	91.6751
AX-94502624	1A	91.6751
AX-94559883	1A	91.6751
AX-94429552	1A	91.6751
AX-95179916	1A	91.6751
AX-94473981	1A	91.6751
AX-94460676	1A	91.6751
AX-94704616	1A	91.6751
AX-94414832	1A	92.4752
AX-94972310	1A	92.4752
AX-94515468	1A	92.4752
AX-94425953	1A	92.4752
AX-94592246	1A	92.4752
AX-94985209	1A	92.4752
AX-94552630	1A	92.4752
AX-94410850	1A	92.4752
AX-95101981	1A	92.4752
AX-94501746	1A	92.4752
AX-95217332	1A	92.4752
AX-94682033	1A	92.4752
AX-94539463	1A	92.4752
AX-94510190	1A	92.4752
AX-94385980	1A	94.877
AX-94992087	1A	94.877
AX-95147962	1A	94.877
AX-94732625	1A	94.877
AX-94480220	1A	96.4776
AX-94736402	1A	96.4776
AX-94400729	1A	96.4776
AX-94869817	1A	96.4776
AX-95085207	1A	96.4776
AX-95226098	1A	96.4776
AX-94467726	1A	96.4776
AX-94458307	1A	96.4776
AX-94464571	1A	96.4776
AX-95016863	1A	96.4776
AX-94417718	1A	96.4776
AX-95228998	1A	96.4776
AX-94780664	1A	96.4776
AX-94386938	1A	96.4776
AX-94585050	1A	96.4776
AX-94465677	1A	97.2777
AX-94395032	1A	97.2777
AX-94420038	1A	97.2777
AX-94429585	1A	98.8782
AX-94612517	1A	98.8782
AX-94906765	1A	99.6783
AX-95016738	1A	99.6783
AX-94777055	1A	99.6783
AX-95214400	1A	99.6783
AX-94785197	1A	109.399
AX-94970664	1A	109.399
AX-94533831	1A	109.399
AX-94972809	1A	109.399
AX-94780965	1A	109.399
AX-94937957	1A	109.399
AX-94797621	1A	109.399
AX-94962668	1A	109.399
AX-95078697	1A	109.399
AX-95204965	1A	109.399
AX-95207143	1A	135.548
AX-94864348	1A	135.548
AX-94475494	1A	135.548
AX-94720138	1A	154.854
AX-94800178	1A	154.854
AX-94570230	1A	154.854
AX-95247886	1A	154.854
AX-94600970	1A	154.854
AX-95206267	1A	154.854
AX-95257951	1A	154.854
AX-94689738	1A	154.854
AX-94848987	1A	155.654
AX-94785740	1A	155.654
AX-95211874	1B	0
AX-94383682	1B	0
AX-94777226	1B	0
AX-94523595	1B	0
AX-94972998	1B	0
AX-94653235	1B	0
AX-94583276	1B	0
AX-94521607	1B	0
AX-94745699	1B	1.60055
AX-94783109	1B	1.60055
AX-94925568	1B	1.60055
AX-94766447	1B	1.60055
AX-94840512	1B	1.60055
AX-94912954	1B	1.60055
AX-94919346	1B	1.60055
AX-94968742	1B	1.60055
AX-94866598	1B	1.60055
AX-95124963	1B	1.60055
AX-94813234	1B	1.60055
AX-95092361	1B	1.60055
AX-94651743	1B	1.60055
AX-94834490	1B	1.60055
AX-94958319	1B	1.60055
AX-95173073	1B	1.60055
AX-94614966	1B	1.60055
AX-94866639	1B	1.60055
AX-94953148	1B	1.60055
AX-95225083	1B	1.60055
AX-94647324	1B	1.60055
AX-94756185	1B	1.60055
AX-94491081	1B	1.60055
AX-95222141	1B	1.60055
AX-94792609	1B	2.40061
AX-94493709	1B	2.40061
AX-94530450	1B	2.40061
AX-95116015	1B	2.40061
AX-94887388	1B	2.40061
AX-94620614	1B	2.40061
AX-94590250	1B	2.40061
AX-95015283	1B	2.40061
AX-94624316	1B	2.40061
AX-94669661	1B	2.40061
AX-94893210	1B	2.40061
AX-95226474	1B	2.40061
AX-95219486	1B	2.40061
AX-95135166	1B	2.40061
AX-94702455	1B	2.40061
AX-94978860	1B	2.40061
AX-94749267	1B	2.40061
AX-95004830	1B	2.40061
AX-95077466	1B	2.40061
AX-94904883	1B	2.40061
AX-94973401	1B	2.40061
AX-94999684	1B	2.40061
AX-94715130	1B	2.40061
AX-94403859	1B	2.40061
AX-94387787	1B	2.40061
AX-95094710	1B	2.40061
AX-95095232	1B	2.40061
AX-94674257	1B	2.40061
AX-95080158	1B	2.40061
AX-95120772	1B	2.40061
AX-94543203	1B	2.40061
AX-94561039	1B	2.40061
AX-94923680	1B	2.40061
AX-94987985	1B	2.40061
AX-95215542	1B	2.40061
AX-94809579	1B	2.40061
AX-95094660	1B	2.40061
AX-94385570	1B	2.40061
AX-94540281	1B	2.40061
AX-94971367	1B	2.40061
AX-94742200	1B	2.40061
AX-94508156	1B	2.40061
AX-94848522	1B	2.40061
AX-94480142	1B	2.40061
AX-95078217	1B	2.40061
AX-94589825	1B	2.40061
AX-95105028	1B	2.40061
AX-94456747	1B	2.40061
AX-94542081	1B	2.40061
AX-94580566	1B	2.40061
AX-94821262	1B	5.60499
AX-94955790	1B	5.60499
AX-94497862	1B	5.60499
AX-94758326	1B	9.64603
AX-95120333	1B	9.64603
AX-94622117	1B	11.2595
AX-94404019	1B	11.2595
AX-95076373	1B	11.2595
AX-94521045	1B	11.2595
AX-95023113	1B	11.2595
AX-94843104	1B	12.873
AX-94900351	1B	12.873
AX-94848610	1B	14.4864
AX-95086602	1B	14.4864
AX-94753573	1B	14.4864
AX-94757420	1B	16.087
AX-94503138	1B	16.087
AX-95149549	1B	16.087
AX-94866998	1B	16.087
AX-94632091	1B	16.087
AX-94647445	1B	16.087
AX-94771964	1B	16.087
AX-94436233	1B	16.087
AX-95160176	1B	16.087
AX-95073543	1B	16.087
AX-95084010	1B	16.087
AX-94937321	1B	16.087
AX-94686172	1B	16.087
AX-94558301	1B	16.087
AX-94591352	1B	16.087
AX-94831501	1B	16.087
AX-94937135	1B	16.087
AX-94789443	1B	16.087
AX-94801928	1B	16.087
AX-95105856	1B	16.087
AX-95213470	1B	16.087
AX-94888536	1B	16.087
AX-94795906	1B	16.087
AX-95069039	1B	16.087
AX-95217693	1B	16.087
AX-94971595	1B	16.087
AX-94766667	1B	16.087
AX-94658551	1B	16.087
AX-95213565	1B	16.087
AX-94841207	1B	16.087
AX-94787033	1B	16.087
AX-94595091	1B	16.087
AX-94411168	1B	16.087
AX-94779655	1B	16.087
AX-94897105	1B	16.087
AX-94818079	1B	16.087
AX-94531517	1B	16.087
AX-94542037	1B	16.087
AX-94822388	1B	16.087
AX-94691366	1B	16.087
AX-94638390	1B	16.087
AX-95182959	1B	16.087
AX-94745102	1B	16.087
AX-95173983	1B	16.087
AX-94575858	1B	16.087
AX-95231974	1B	16.087
AX-95110272	1B	16.087
AX-94818999	1B	16.087
AX-94788114	1B	16.087
AX-94424073	1B	16.087
AX-94450412	1B	16.087
AX-95081274	1B	16.087
AX-94704008	1B	16.087
AX-94470887	1B	16.087
AX-95152800	1B	16.087
AX-94952370	1B	16.087
AX-94609385	1B	16.087
AX-94784568	1B	16.087
AX-94745360	1B	16.087
AX-94489309	1B	16.087
AX-95006323	1B	16.087
AX-94728116	1B	16.087
AX-95090699	1B	16.087
AX-95191102	1B	16.087
AX-94381968	1B	16.087
AX-95153714	1B	16.087
AX-94863289	1B	16.087
AX-94930148	1B	16.087
AX-95086497	1B	16.087
AX-95215485	1B	16.087
AX-95149778	1B	16.087
AX-95238070	1B	16.087
AX-94784064	1B	16.087
AX-94651608	1B	16.087
AX-94845742	1B	16.087
AX-94959897	1B	16.087
AX-94696242	1B	16.087
AX-94661245	1B	16.087
AX-95112713	1B	16.087
AX-94462621	1B	16.087
AX-94725482	1B	16.087
AX-95152861	1B	16.087
AX-95184816	1B	16.087
AX-95214458	1B	16.087
AX-95168851	1B	16.087
AX-94657416	1B	16.087
AX-94983014	1B	16.087
AX-94584872	1B	16.087
AX-94853328	1B	16.087
AX-94994844	1B	16.087
AX-95121044	1B	16.087
AX-94638289	1B	16.087
AX-94659353	1B	16.087
AX-95258897	1B	16.087
AX-94962580	1B	16.087
AX-94736092	1B	16.087
AX-94725043	1B	16.087
AX-94808460	1B	16.087
AX-94957326	1B	16.087
AX-95119512	1B	16.087
AX-94940584	1B	16.087
AX-94772377	1B	16.087
AX-94764734	1B	16.087
AX-94531518	1B	16.087
AX-94848902	1B	16.087
AX-95100343	1B	16.087
AX-95176334	1B	16.087
AX-94617641	1B	16.087
AX-95188124	1B	16.087
AX-94525205	1B	16.087
AX-94541488	1B	16.087
AX-94623451	1B	16.087
AX-95135840	1B	16.087
AX-94647560	1B	16.087
AX-94417576	1B	16.087
AX-94768765	1B	16.087
AX-94911802	1B	16.087
AX-94698108	1B	16.087
AX-94398775	1B	16.087
AX-94516021	1B	16.087
AX-94451930	1B	16.087
AX-94413547	1B	16.087
AX-94398767	1B	16.087
AX-94947357	1B	16.087
AX-95232570	1B	16.087
AX-94807508	1B	16.087
AX-94897598	1B	16.087
AX-94818456	1B	16.087
AX-95002520	1B	16.087
AX-94916899	1B	16.087
AX-95091251	1B	16.087
AX-94533033	1B	16.087
AX-95196508	1B	16.087
AX-94602901	1B	16.087
AX-94862060	1B	16.087
AX-94942036	1B	16.087
AX-94978201	1B	16.087
AX-94800077	1B	16.087
AX-94583021	1B	16.087
AX-94847379	1B	16.087
AX-95182696	1B	16.087
AX-95176644	1B	16.087
AX-94855137	1B	16.087
AX-94521211	1B	16.087
AX-94913428	1B	16.087
AX-94846520	1B	16.087
AX-94777467	1B	16.087
AX-94634532	1B	16.087
AX-94800399	1B	16.087
AX-94868025	1B	16.087
AX-94787863	1B	16.087
AX-94935956	1B	16.087
AX-94846157	1B	16.087
AX-95256080	1B	16.087
AX-95201205	1B	16.087
AX-94953027	1B	16.087
AX-94445007	1B	16.087
AX-94829436	1B	16.087
AX-95105851	1B	16.087
AX-95217505	1B	16.087
AX-94879483	1B	16.087
AX-94795104	1B	16.087
AX-94807939	1B	16.087
AX-94914543	1B	16.087
AX-94590720	1B	16.087
AX-94753289	1B	16.087
AX-95255459	1B	16.087
AX-94807715	1B	16.087
AX-94426237	1B	16.087
AX-94617329	1B	16.087
AX-95251745	1B	16.087
AX-94622321	1B	16.087
AX-94399339	1B	16.087
AX-95077497	1B	16.087
AX-95119024	1B	16.087
AX-95245523	1B	16.087
AX-94641947	1B	16.087
AX-94477003	1B	16.087
AX-94674697	1B	16.087
AX-94529386	1B	16.087
AX-94759726	1B	16.087
AX-95258832	1B	16.087
AX-94879263	1B	16.087
AX-94784681	1B	16.087
AX-94808939	1B	16.087
AX-94658191	1B	16.087
AX-94903145	1B	16.087
AX-94744832	1B	16.087
AX-94563702	1B	16.087
AX-94425596	1B	16.087
AX-94528948	1B	16.087
AX-94382840	1B	16.087
AX-95120192	1B	16.087
AX-94663159	1B	16.087
AX-94429628	1B	16.087
AX-94532541	1B	16.087
AX-94632755	1B	16.087
AX-94762673	1B	16.087
AX-94542279	1B	16.087
AX-94711830	1B	16.087
AX-94466687	1B	16.087
AX-94936111	1B	16.087
AX-94493574	1B	16.087
AX-94597953	1B	16.087
AX-94893387	1B	16.087
AX-94691153	1B	16.087
AX-94779305	1B	17.6875
AX-94637009	1B	17.6875
AX-94538348	1B	17.6875
AX-94600707	1B	17.6875
AX-94638352	1B	17.6875
AX-94648852	1B	18.4876
AX-95008541	1B	18.4876
AX-94676183	1B	18.4876
AX-94642563	1B	18.4876
AX-94943127	1B	18.4876
AX-94655328	1B	18.4876
AX-94846893	1B	18.4876
AX-94733147	1B	19.2876
AX-95134745	1B	19.2876
AX-94939233	1B	19.2876
AX-94574509	1B	19.2876
AX-94960626	1B	19.2876
AX-94994685	1B	19.2876
AX-94662212	1B	19.2876
AX-95016610	1B	19.2876
AX-94605169	1B	19.2876
AX-95207086	1B	19.2876
AX-94385650	1B	19.2876
AX-94550967	1B	19.2876
AX-94700275	1B	19.2876
AX-95215116	1B	19.2876
AX-94513757	1B	19.2876
AX-94721579	1B	19.2876
AX-94903803	1B	19.2876
AX-94890119	1B	19.2876
AX-94602619	1B	19.2876
AX-94997241	1B	19.2876
AX-94620471	1B	19.2876
AX-94495017	1B	19.2876
AX-95255571	1B	19.2876
AX-94846864	1B	19.2876
AX-94692514	1B	19.2876
AX-94679499	1B	19.2876
AX-95145217	1B	19.2876
AX-94759371	1B	19.2876
AX-95216650	1B	19.2876
AX-94415090	1B	19.2876
AX-94968089	1B	19.2876
AX-95201842	1B	19.2876
AX-94487747	1B	19.2876
AX-94547413	1B	19.2876
AX-94462815	1B	19.2876
AX-94512460	1B	19.2876
AX-94741250	1B	19.2876
AX-95245075	1B	19.2876
AX-94760538	1B	19.2876
AX-94966305	1B	19.2876
AX-95079683	1B	19.2876
AX-94654408	1B	19.2876
AX-94973693	1B	19.2876
AX-95135142	1B	19.2876
AX-94454402	1B	19.2876
AX-95226757	1B	19.2876
AX-94654320	1B	19.2876
AX-94639630	1B	19.2876
AX-94718175	1B	19.2876
AX-94576743	1B	19.2876
AX-94776382	1B	19.2876
AX-94738739	1B	19.2876
AX-94779003	1B	19.2876
AX-95182705	1B	19.2876
AX-94638616	1B	19.2876
AX-94466051	1B	19.2876
AX-94411764	1B	19.2876
AX-94472636	1B	19.2876
AX-94528437	1B	19.2876
AX-94734705	1B	19.2876
AX-94568562	1B	19.2876
AX-94509901	1B	19.2876
AX-94571430	1B	19.2876
AX-95134231	1B	19.2876
AX-94874112	1B	19.2876
AX-94949998	1B	19.2876
AX-94791441	1B	19.2876
AX-94455521	1B	19.2876
AX-94628214	1B	19.2876
AX-94644877	1B	19.2876
AX-94790397	1B	19.2876
AX-95095852	1B	19.2876
AX-94914714	1B	19.2876
AX-94986557	1B	19.2876
AX-95140480	1B	19.2876
AX-95069128	1B	19.2876
AX-94463081	1B	19.2876
AX-94384070	1B	19.2876
AX-94475669	1B	19.2876
AX-94695426	1B	19.2876
AX-95072288	1B	19.2876
AX-95165290	1B	19.2876
AX-94694383	1B	19.2876
AX-94514605	1B	19.2876
AX-94595042	1B	19.2876
AX-94891054	1B	19.2876
AX-95253262	1B	19.2876
AX-95155319	1B	19.2876
AX-94966346	1B	19.2876
AX-94799378	1B	19.2876
AX-94942079	1B	19.2876
AX-94538388	1B	19.2876
AX-94576260	1B	19.2876
AX-94810550	1B	19.2876
AX-95096217	1B	19.2876
AX-94886724	1B	19.2876
AX-94846258	1B	19.2876
AX-95151723	1B	19.2876
AX-94980178	1B	19.2876
AX-94441603	1B	19.2876
AX-95230734	1B	19.2876
AX-94997422	1B	19.2876
AX-95167922	1B	19.2876
AX-94830423	1B	19.2876
AX-95179902	1B	19.2876
AX-94950575	1B	19.2876
AX-94420580	1B	19.2876
AX-94551507	1B	19.2876
AX-94411504	1B	19.2876
AX-94820022	1B	19.2876
AX-95181804	1B	19.2876
AX-94966831	1B	19.2876
AX-95009929	1B	19.2876
AX-94687839	1B	19.2876
AX-95258006	1B	19.2876
AX-94906956	1B	19.2876
AX-94530335	1B	19.2876
AX-94394234	1B	19.2876
AX-94548182	1B	19.2876
AX-95218488	1B	19.2876
AX-95172360	1B	19.2876
AX-94689461	1B	19.2876
AX-94480289	1B	19.2876
AX-94520118	1B	19.2876
AX-94728974	1B	19.2876
AX-94430733	1B	19.2876
AX-94538865	1B	19.2876
AX-95074570	1B	19.2876
AX-94814596	1B	19.2876
AX-95079716	1B	19.2876
AX-95241403	1B	19.2876
AX-94896359	1B	19.2876
AX-94870943	1B	19.2876
AX-94561486	1B	19.2876
AX-95105808	1B	19.2876
AX-94906556	1B	19.2876
AX-94685030	1B	19.2876
AX-94659183	1B	19.2876
AX-94862641	1B	19.2876
AX-94801479	1B	19.2876
AX-95120208	1B	19.2876
AX-94667963	1B	19.2876
AX-94790297	1B	19.2876
AX-95156499	1B	19.2876
AX-94777202	1B	19.2876
AX-94762873	1B	19.2876
AX-94632731	1B	19.2876
AX-94664977	1B	19.2876
AX-94504485	1B	19.2876
AX-95234267	1B	19.2876
AX-94575823	1B	19.2876
AX-94739442	1B	19.2876
AX-94612017	1B	19.2876
AX-94569385	1B	19.2876
AX-94530024	1B	19.2876
AX-95149706	1B	19.2876
AX-94637450	1B	19.2876
AX-95105664	1B	19.2876
AX-94825732	1B	19.2876
AX-94694976	1B	19.2876
AX-94632395	1B	19.2876
AX-95144291	1B	19.2876
AX-94925624	1B	19.2876
AX-95161184	1B	19.2876
AX-94875742	1B	19.2876
AX-94955334	1B	19.2876
AX-94917426	1B	19.2876
AX-95008207	1B	19.2876
AX-94387545	1B	19.2876
AX-94786811	1B	19.2876
AX-95168547	1B	19.2876
AX-94780732	1B	19.2876
AX-94723941	1B	19.2876
AX-95150553	1B	19.2876
AX-94451934	1B	19.2876
AX-94755828	1B	19.2876
AX-94455488	1B	19.2876
AX-95254501	1B	19.2876
AX-94416930	1B	19.2876
AX-94403447	1B	19.2876
AX-94851766	1B	19.2876
AX-94771532	1B	19.2876
AX-95009346	1B	19.2876
AX-94841742	1B	19.2876
AX-94714710	1B	19.2876
AX-95214855	1B	19.2876
AX-94864822	1B	19.2876
AX-94944488	1B	19.2876
AX-95191491	1B	19.2876
AX-94655800	1B	19.2876
AX-94427378	1B	19.2876
AX-94705239	1B	19.2876
AX-94687288	1B	19.2876
AX-94634951	1B	19.2876
AX-95138191	1B	19.2876
AX-94997514	1B	19.2876
AX-95008840	1B	19.2876
AX-94948711	1B	19.2876
AX-94890777	1B	20.0877
AX-94475186	1B	20.0877
AX-94544717	1B	20.0877
AX-94488565	1B	20.0877
AX-94499281	1B	20.0877
AX-94762174	1B	20.0877
AX-94808402	1B	20.0877
AX-94853466	1B	20.0877
AX-94880553	1B	20.0877
AX-94834442	1B	20.0877
AX-94768258	1B	20.0877
AX-94840047	1B	20.0877
AX-94885180	1B	20.0877
AX-95155504	1B	20.0877
AX-94879261	1B	20.0877
AX-94775606	1B	20.0877
AX-94479950	1B	20.0877
AX-94731265	1B	26.523
AX-94639223	1B	26.523
AX-94837805	1B	26.523
AX-95210948	1B	27.3231
AX-94434257	1B	27.3231
AX-95023139	1B	27.3231
AX-94722283	1B	27.3231
AX-94709917	1B	27.3231
AX-94481455	1B	28.1232
AX-94674423	1B	28.1232
AX-94438074	1B	28.1232
AX-94736720	1B	28.1232
AX-95097885	1B	28.1232
AX-94921195	1B	28.1232
AX-95014233	1B	28.1232
AX-94497118	1B	28.1232
AX-94785277	1B	28.1232
AX-94843567	1B	28.1232
AX-94958694	1B	28.1232
AX-95186512	1B	28.1232
AX-94726973	1B	28.1232
AX-94546911	1B	28.1232
AX-94695702	1B	28.1232
AX-95113771	1B	28.1232
AX-94949390	1B	28.1232
AX-94550983	1B	28.1232
AX-94778143	1B	28.1232
AX-94475996	1B	28.1232
AX-94629266	1B	28.1232
AX-94647435	1B	28.1232
AX-95137918	1B	28.1232
AX-94905760	1B	28.1232
AX-94643427	1B	28.1232
AX-95017908	1B	28.1232
AX-95197858	1B	28.1232
AX-95208975	1B	28.1232
AX-95083693	1B	28.1232
AX-94602616	1B	28.1232
AX-94656163	1B	28.1232
AX-95124839	1B	28.1232
AX-94698368	1B	28.1232
AX-94639877	1B	28.1232
AX-95135293	1B	28.1232
AX-94919788	1B	28.1232
AX-94985832	1B	28.1232
AX-94921783	1B	28.1232
AX-94503198	1B	28.1232
AX-95117166	1B	28.1232
AX-95241323	1B	28.1232
AX-94857397	1B	28.1232
AX-94984791	1B	28.1232
AX-95175396	1B	28.1232
AX-94598047	1B	28.1232
AX-94505182	1B	28.1232
AX-94474081	1B	28.1232
AX-94720078	1B	28.1232
AX-95224177	1B	28.1232
AX-95106834	1B	28.1232
AX-95004616	1B	30.525
AX-94647917	1B	30.525
AX-94810697	1B	41.9182
AX-94572476	1B	41.9182
AX-94888336	1B	41.9182
AX-94409524	1B	41.9182
AX-94637775	1B	41.9182
AX-94460504	1B	41.9182
AX-94835306	1B	41.9182
AX-94710813	1B	41.9182
AX-94828082	1B	41.9182
AX-95152103	1B	41.9182
AX-94504839	1B	41.9182
AX-94692978	1B	41.9182
AX-95171005	1B	41.9182
AX-94990715	1B	42.7182
AX-94408914	1B	42.7182
AX-94629930	1B	42.7182
AX-94457115	1B	42.7182
AX-94410875	1B	42.7182
AX-94988373	1B	42.7182
AX-94648254	1B	42.7182
AX-95110100	1B	42.7182
AX-94668940	1B	42.7182
AX-94661034	1B	46.7268
AX-94459011	1B	46.7268
AX-94537311	1B	46.7268
AX-95174349	1B	46.7268
AX-94485290	1B	46.7268
AX-94501434	1B	46.7268
AX-95104670	1B	46.7268
AX-94660425	1B	46.7268
AX-94941035	1B	46.7268
AX-94503115	1B	46.7268
AX-94602199	1B	46.7268
AX-94751008	1B	46.7268
AX-95129209	1B	46.7268
AX-94872431	1B	46.7268
AX-95188757	1B	47.5269
AX-94454606	1B	47.5269
AX-95146219	1B	47.5269
AX-94737588	1B	47.5269
AX-94866347	1B	49.1274
AX-94592332	1B	49.1274
AX-95166367	1B	49.1274
AX-95165085	1B	49.1274
AX-94733959	1B	49.1274
AX-94943255	1B	49.1274
AX-94780440	1B	49.1274
AX-95086207	1B	49.1274
AX-94462277	1B	49.1274
AX-94526258	1B	49.1274
AX-94866583	1B	49.1274
AX-94740227	1B	49.1274
AX-94625175	1B	49.1274
AX-95224981	1B	49.1274
AX-95150519	1B	49.1274
AX-94727183	1B	49.1274
AX-94447740	1B	49.1274
AX-95109479	1B	49.1274
AX-94672308	1B	49.1274
AX-94505137	1B	49.1274
AX-94962691	1B	49.1274
AX-94924774	1B	49.1274
AX-95185659	1B	52.3318
AX-94840526	1B	52.3318
AX-95158773	1B	53.9323
AX-94481490	1B	53.9323
AX-94533314	1B	53.9323
AX-94531234	1B	53.9323
AX-95185283	1B	53.9323
AX-94585487	1B	53.9323
AX-94690978	1B	56.3342
AX-94879113	1B	56.3342
AX-95102067	1B	56.3342
AX-94414919	1B	56.3342
AX-94613828	1B	56.3342
AX-95085077	1B	56.3342
AX-95075373	1B	56.3342
AX-94718037	1B	56.3342
AX-94576935	1B	57.9347
AX-95244908	1B	57.9347
AX-95145778	1B	60.3366
AX-95127477	1B	60.3366
AX-95098631	1B	61.1367
AX-95207169	1B	61.1367
AX-95071253	1B	61.1367
AX-94645057	1B	61.1367
AX-94389614	1B	62.7372
AX-95099400	1B	62.7372
AX-94456174	1B	62.7372
AX-94740152	1B	62.7372
AX-94566102	1B	64.3377
AX-94654722	1B	64.3377
AX-94407816	1B	64.3377
AX-94866307	1B	64.3377
AX-95191061	1B	65.9383
AX-95078421	1B	65.9383
AX-95187342	1B	65.9383
AX-94650712	1B	65.9383
AX-94730403	1B	65.9383
AX-95009284	1B	65.9383
AX-94969629	1B	65.9383
AX-94830583	1B	66.7384
AX-94856441	1B	66.7384
AX-94493478	1B	66.7384
AX-95222888	1B	66.7384
AX-94976489	1B	67.5384
AX-94870559	1B	67.5384
AX-95200654	1B	67.5384
AX-95114544	1B	68.3385
AX-94772386	1B	68.3385
AX-94823205	1B	68.3385
AX-94945793	1B	68.3385
AX-94917897	1B	68.3385
AX-94732129	1B	68.3385
AX-94492670	1B	68.3385
AX-95162694	1B	68.3385
AX-95241353	1B	68.3385
AX-94741906	1B	68.3385
AX-94788081	1B	68.3385
AX-95022601	1B	68.3385
AX-94889547	1B	68.3385
AX-94846801	1B	68.3385
AX-94894809	1B	68.3385
AX-94940678	1B	68.3385
AX-95101080	1B	68.3385
AX-94859416	1B	68.3385
AX-94878654	1B	68.3385
AX-94944166	1B	68.3385
AX-94522339	1B	68.3385
AX-94410723	1B	68.3385
AX-94466739	1B	68.3385
AX-94954308	1B	68.3385
AX-94896029	1B	68.3385
AX-94774795	1B	68.3385
AX-94535861	1B	68.3385
AX-95095276	1B	68.3385
AX-94671010	1B	68.3385
AX-94684822	1B	68.3385
AX-94465115	1B	68.3385
AX-94882923	1B	68.3385
AX-94396437	1B	68.3385
AX-94689958	1B	68.3385
AX-94806781	1B	68.3385
AX-94709926	1B	68.3385
AX-95141404	1B	68.3385
AX-94440361	1B	68.3385
AX-95086415	1B	68.3385
AX-94807456	1B	68.3385
AX-94510327	1B	68.3385
AX-94981941	1B	68.3385
AX-95007767	1B	68.3385
AX-94588539	1B	68.3385
AX-95000560	1B	68.3385
AX-95233865	1B	68.3385
AX-95103175	1B	68.3385
AX-94783398	1B	68.3385
AX-95210401	1B	68.3385
AX-94755503	1B	69.939
AX-95184743	1B	69.939
AX-94815804	1B	69.939
AX-94676843	1B	69.939
AX-94676766	1B	69.939
AX-95225103	1B	69.939
AX-94795484	1B	69.939
AX-94831836	1B	69.939
AX-94761423	1B	69.939
AX-94633710	1B	69.939
AX-95167216	1B	69.939
AX-94943083	1B	69.939
AX-94512506	1B	69.939
AX-94850477	1B	70.7391
AX-94959926	1B	70.7391
AX-94951818	1B	70.7391
AX-94870950	1B	70.7391
AX-94908284	1B	70.7391
AX-94841285	1B	70.7391
AX-95167271	1B	70.7391
AX-94952773	1B	70.7391
AX-94538854	1B	70.7391
AX-94713027	1B	70.7391
AX-94565585	1B	70.7391
AX-94621346	1B	70.7391
AX-94473372	1B	70.7391
AX-94743792	1B	70.7391
AX-94922417	1B	70.7391
AX-94553269	1B	70.7391
AX-94768106	1B	70.7391
AX-95168742	1B	70.7391
AX-94553317	1B	70.7391
AX-94813162	1B	70.7391
AX-94744655	1B	70.7391
AX-95216143	1B	70.7391
AX-94409481	1B	70.7391
AX-94662759	1B	70.7391
AX-94800334	1B	70.7391
AX-94574576	1B	70.7391
AX-94674342	1B	70.7391
AX-94797476	1B	70.7391
AX-94540531	1B	70.7391
AX-94708736	1B	70.7391
AX-95184936	1B	70.7391
AX-94467145	1B	70.7391
AX-94981940	1B	70.7391
AX-94548073	1B	70.7391
AX-94473023	1B	70.7391
AX-94798980	1B	70.7391
AX-95177113	1B	70.7391
AX-94640929	1B	70.7391
AX-95004680	1B	70.7391
AX-95158324	1B	70.7391
AX-94806570	1B	70.7391
AX-94547205	1B	70.7391
AX-94688419	1B	70.7391
AX-94902458	1B	70.7391
AX-94761119	1B	70.7391
AX-94751944	1B	70.7391
AX-95127540	1B	70.7391
AX-95179598	1B	70.7391
AX-94764152	1B	70.7391
AX-94954989	1B	70.7391
AX-95091725	1B	70.7391
AX-94793959	1B	70.7391
AX-95191471	1B	70.7391
AX-94923277	1B	70.7391
AX-94515749	1B	70.7391
AX-95159553	1B	70.7391
AX-94885687	1B	70.7391
AX-94570942	1B	70.7391
AX-94549074	1B	70.7391
AX-95189610	1B	70.7391
AX-94627482	1B	70.7391
AX-95087815	1B	70.7391
AX-94825904	1B	70.7391
AX-94428697	1B	70.7391
AX-94828143	1B	70.7391
AX-95005356	1B	70.7391
AX-94615930	1B	70.7391
AX-95150476	1B	70.7391
AX-95183146	1B	70.7391
AX-94479772	1B	70.7391
AX-94534638	1B	70.7391
AX-94516272	1B	70.7391
AX-94462230	1B	70.7391
AX-94398942	1B	70.7391
AX-94760017	1B	70.7391
AX-94919804	1B	70.7391
AX-94544160	1B	70.7391
AX-94531967	1B	70.7391
AX-94944127	1B	70.7391
AX-94432606	1B	70.7391
AX-94700611	1B	70.7391
AX-94843699	1B	70.7391
AX-94946875	1B	70.7391
AX-95083508	1B	70.7391
AX-95248038	1B	70.7391
AX-94724898	1B	70.7391
AX-95171300	1B	70.7391
AX-95201485	1B	70.7391
AX-95194736	1B	70.7391
AX-95126489	1B	70.7391
AX-94861978	1B	70.7391
AX-95096459	1B	70.7391
AX-94992565	1B	70.7391
AX-95103543	1B	70.7391
AX-94438634	1B	70.7391
AX-94518383	1B	70.7391
AX-94808986	1B	70.7391
AX-94864245	1B	70.7391
AX-94689228	1B	70.7391
AX-94896521	1B	70.7391
AX-94486413	1B	70.7391
AX-94811252	1B	70.7391
AX-94830784	1B	70.7391
AX-94838595	1B	70.7391
AX-94886986	1B	70.7391
AX-95017297	1B	70.7391
AX-94543692	1B	70.7391
AX-94641613	1B	70.7391
AX-95173817	1B	70.7391
AX-94774803	1B	70.7391
AX-94860874	1B	70.7391
AX-94567801	1B	70.7391
AX-94703283	1B	70.7391
AX-94500186	1B	70.7391
AX-94385828	1B	70.7391
AX-94496894	1B	70.7391
AX-94436970	1B	70.7391
AX-94466748	1B	70.7391
AX-95229871	1B	70.7391
AX-94884605	1B	70.7391
AX-94800020	1B	70.7391
AX-94863059	1B	70.7391
AX-94416141	1B	70.7391
AX-94854641	1B	70.7391
AX-95195920	1B	70.7391
AX-94970054	1B	70.7391
AX-94382261	1B	70.7391
AX-95111052	1B	70.7391
AX-94593781	1B	70.7391
AX-94405230	1B	70.7391
AX-94492556	1B	70.7391
AX-95159410	1B	70.7391
AX-95075619	1B	70.7391
AX-94414930	1B	70.7391
AX-94780647	1B	70.7391
AX-94945709	1B	70.7391
AX-95086237	1B	70.7391
AX-94514118	1B	70.7391
AX-94758330	1B	70.7391
AX-94387902	1B	70.7391
AX-94483575	1B	70.7391
AX-94562740	1B	70.7391
AX-94909725	1B	70.7391
AX-94676820	1B	70.7391
AX-95091421	1B	70.7391
AX-94726528	1B	70.7391
AX-95150128	1B	70.7391
AX-95180331	1B	70.7391
AX-94769305	1B	70.7391
AX-95257623	1B	70.7391
AX-95124337	1B	70.7391
AX-94390273	1B	70.7391
AX-94892493	1B	70.7391
AX-94974256	1B	70.7391
AX-94447764	1B	70.7391
AX-94971841	1B	70.7391
AX-95120025	1B	70.7391
AX-94725256	1B	70.7391
AX-94469936	1B	70.7391
AX-95082570	1B	70.7391
AX-94576991	1B	70.7391
AX-94687048	1B	70.7391
AX-94871689	1B	70.7391
AX-94597700	1B	70.7391
AX-94608220	1B	70.7391
AX-94844365	1B	70.7391
AX-94959966	1B	70.7391
AX-94574699	1B	70.7391
AX-94418568	1B	70.7391
AX-94569829	1B	70.7391
AX-94701925	1B	70.7391
AX-94929848	1B	70.7391
AX-95145852	1B	70.7391
AX-94518088	1B	70.7391
AX-94400629	1B	70.7391
AX-94812038	1B	70.7391
AX-95110096	1B	70.7391
AX-94956234	1B	70.7391
AX-95006729	1B	70.7391
AX-94450088	1B	70.7391
AX-94559205	1B	70.7391
AX-94719256	1B	70.7391
AX-94987183	1B	70.7391
AX-94881801	1B	70.7391
AX-94402495	1B	71.5392
AX-94471255	1B	71.5392
AX-94491571	1B	71.5392
AX-94543706	1B	71.5392
AX-94438518	1B	71.5392
AX-94677043	1B	71.5392
AX-95178074	1B	71.5392
AX-94779642	1B	71.5392
AX-94591313	1B	71.5392
AX-94970276	1B	71.5392
AX-94770252	1B	71.5392
AX-94510864	1B	71.5392
AX-95075154	1B	71.5392
AX-94479134	1B	71.5392
AX-94779519	1B	71.5392
AX-94434098	1B	71.5392
AX-94839014	1B	71.5392
AX-94986498	1B	71.5392
AX-94580067	1B	71.5392
AX-95182588	1B	71.5392
AX-94526905	1B	71.5392
AX-94461325	1B	71.5392
AX-94938804	1B	71.5392
AX-94709641	1B	71.5392
AX-94511663	1B	71.5392
AX-94904885	1B	71.5392
AX-95127844	1B	71.5392
AX-94608698	1B	71.5392
AX-94759010	1B	71.5392
AX-94562591	1B	71.5392
AX-94640094	1B	71.5392
AX-94680724	1B	71.5392
AX-94449890	1B	71.5392
AX-94627872	1B	71.5392
AX-94524198	1B	71.5392
AX-94648330	1B	71.5392
AX-94407189	1B	71.5392
AX-94804188	1B	71.5392
AX-94458343	1B	71.5392
AX-94850114	1B	71.5392
AX-95110077	1B	71.5392
AX-94903617	1B	71.5392
AX-94685801	1B	71.5392
AX-94464654	1B	71.5392
AX-94739009	1B	71.5392
AX-94897165	1B	71.5392
AX-94518238	1B	71.5392
AX-95078373	1B	71.5392
AX-95121080	1B	71.5392
AX-95224253	1B	71.5392
AX-95203873	1B	71.5392
AX-94676799	1B	71.5392
AX-95150477	1B	71.5392
AX-94514044	1B	71.5392
AX-94735269	1B	71.5392
AX-94607100	1B	71.5392
AX-94555065	1B	71.5392
AX-94502757	1B	71.5392
AX-94490694	1B	71.5392
AX-94390807	1B	71.5392
AX-94740571	1B	71.5392
AX-95211391	1B	71.5392
AX-95159335	1B	71.5392
AX-94635647	1B	71.5392
AX-95004985	1B	71.5392
AX-94980390	1B	71.5392
[truncated: 16,944 more rows]

## Sheet: Savannah x Rialto
Savannah x Rialto
MarkerName	Chromosome	cM
AX-94899397	1A	0
AX-94623630	1A	0
AX-95154679	1A	3.12908
AX-95233159	1A	3.12908
AX-94749726	1A	3.12908
AX-94680434	1A	3.12908
AX-95150424	1A	3.12908
AX-95114469	1A	6.25816
AX-95002437	1A	6.25816
AX-94466613	1A	9.38724
AX-94569456	1A	9.38724
AX-94751566	1A	12.5163
AX-94713984	1A	12.5163
AX-94759284	1A	12.5163
AX-94949293	1A	12.5163
AX-94405726	1A	12.5163
AX-94747031	1A	12.5163
AX-94409545	1A	12.5163
AX-94540010	1A	12.5163
AX-94772314	1A	12.5163
AX-94656925	1A	12.5163
AX-95006264	1A	12.5163
AX-94970676	1A	12.5163
AX-95019044	1A	12.5163
AX-95144291	1A	12.5163
AX-94998365	1A	12.5163
AX-94665897	1A	12.5163
AX-94686963	1A	12.5163
AX-94886504	1A	14.0793
AX-94464427	1A	14.0793
AX-94405555	1A	14.0793
AX-94606819	1A	14.0793
AX-94844514	1A	14.0793
AX-94868811	1A	14.0793
AX-94934995	1A	14.0793
AX-94438601	1A	14.0793
AX-94823336	1A	14.0793
AX-94386458	1A	14.0793
AX-95167464	1A	14.0793
AX-94664734	1A	14.0793
AX-95152959	1A	14.0793
AX-94710457	1A	14.0793
AX-94594768	1A	14.0793
AX-94944630	1A	14.0793
AX-94661960	1A	14.0793
AX-94833380	1A	14.0793
AX-94496388	1A	14.0793
AX-94922751	1A	14.0793
AX-94515096	1A	14.0793
AX-94422082	1A	14.0793
AX-95011224	1A	14.0793
AX-94896503	1A	14.0793
AX-94740022	1A	14.0793
AX-94692698	1A	14.0793
AX-94612279	1A	14.0793
AX-95130356	1A	14.0793
AX-94811157	1A	14.0793
AX-94663008	1A	14.0793
AX-95236115	1A	14.0793
AX-95153822	1A	14.0793
AX-94462029	1A	14.0793
AX-94671439	1A	14.0793
AX-94942865	1A	14.0793
AX-94837579	1A	14.0793
AX-94990177	1A	14.0793
AX-95192233	1A	14.0793
AX-94855312	1A	14.0793
AX-94990505	1A	14.0793
AX-94600120	1A	14.0793
AX-94477992	1A	14.0793
AX-95247555	1A	14.0793
AX-94531724	1A	14.0793
AX-94748931	1A	14.0793
AX-94979270	1A	14.0793
AX-95076446	1A	14.0793
AX-94928294	1A	14.0793
AX-94951161	1A	14.0793
AX-94958205	1A	14.0793
AX-94608213	1A	14.0793
AX-94774980	1A	14.0793
AX-94777780	1A	14.0793
AX-94693464	1A	14.0793
AX-94594486	1A	14.0793
AX-94455790	1A	14.0793
AX-94543458	1A	14.0793
AX-95160176	1A	14.0793
AX-95144037	1A	14.0793
AX-94514026	1A	14.0793
AX-94497321	1A	14.0793
AX-94519888	1A	14.0793
AX-94517002	1A	14.0793
AX-94382124	1A	14.0793
AX-94530159	1A	14.0793
AX-94583145	1A	14.0793
AX-95190172	1A	14.0793
AX-94889872	1A	14.0793
AX-94434403	1A	14.0793
AX-94673099	1A	14.0793
AX-94480611	1A	14.0793
AX-95128555	1A	14.0793
AX-94726722	1A	14.0793
AX-94699826	1A	14.0793
AX-94912125	1A	14.0793
AX-94384134	1A	14.0793
AX-95101301	1A	14.0793
AX-95151249	1A	14.0793
AX-95220408	1A	14.0793
AX-95186276	1A	14.0793
AX-94840537	1A	14.0793
AX-95193531	1A	14.0793
AX-95246629	1A	14.0793
AX-94880480	1A	14.0793
AX-94692394	1A	14.0793
AX-94937321	1A	14.0793
AX-94546127	1A	14.0793
AX-94927822	1A	14.0793
AX-95012114	1A	14.0793
AX-95205045	1A	14.0793
AX-94445823	1A	14.0793
AX-94721622	1A	14.0793
AX-94691213	1A	14.0793
AX-94911557	1A	14.0793
AX-95233366	1A	14.0793
AX-95158783	1A	14.0793
AX-94586985	1A	14.0793
AX-94458193	1A	14.0793
AX-94508977	1A	14.0793
AX-94599190	1A	14.0793
AX-94876256	1A	14.0793
AX-94715237	1A	14.0793
AX-94783652	1A	14.0793
AX-94980250	1A	14.0793
AX-94691985	1A	14.0793
AX-94925878	1A	14.0793
AX-95139456	1A	14.0793
AX-94399815	1A	14.0793
AX-94876942	1A	14.0793
AX-95257669	1A	14.0793
AX-95154274	1A	14.0793
AX-94598030	1A	14.0793
AX-95183288	1A	14.0793
AX-94560266	1A	14.0793
AX-94394928	1A	14.0793
AX-94669331	1A	14.0793
AX-94618088	1A	14.0793
AX-94983348	1A	14.0793
AX-94726784	1A	14.0793
AX-94936441	1A	14.0793
AX-94829473	1A	14.0793
AX-95127286	1A	14.0793
AX-95202935	1A	14.0793
AX-94741678	1A	14.0793
AX-94945429	1A	14.0793
AX-94738717	1A	14.0793
AX-94493709	1A	14.0793
AX-94697121	1A	14.0793
AX-94772289	1A	14.0793
AX-94883161	1A	14.0793
AX-94846639	1A	14.0793
AX-94677230	1A	14.0793
AX-94942283	1A	14.0793
AX-95080113	1A	14.0793
AX-94745699	1A	14.0793
AX-95021215	1A	14.0793
AX-94408504	1A	14.0793
AX-94610553	1A	14.0793
AX-94709740	1A	14.0793
AX-94687411	1A	14.0793
AX-94865563	1A	14.0793
AX-95127351	1A	14.0793
AX-95189419	1A	14.0793
AX-94974969	1A	14.0793
AX-95252060	1A	14.0793
AX-94542743	1A	14.0793
AX-94492529	1A	14.0793
AX-94708654	1A	14.0793
AX-94433315	1A	14.0793
AX-94496812	1A	14.0793
AX-95230167	1A	14.0793
AX-95117652	1A	14.0793
AX-94539432	1A	14.0793
AX-94658899	1A	14.0793
AX-94632859	1A	14.0793
AX-94810262	1A	14.0793
AX-94915067	1A	14.0793
AX-94406783	1A	14.0793
AX-94462423	1A	14.0793
AX-94456679	1A	14.0793
AX-94636009	1A	14.0793
AX-94581727	1A	14.0793
AX-95199700	1A	14.0793
AX-94955419	1A	14.0793
AX-94851669	1A	14.0793
AX-94443975	1A	14.0793
AX-94850147	1A	14.0793
AX-94848415	1A	14.0793
AX-94856564	1A	14.0793
AX-94883384	1A	14.0793
AX-95004364	1A	14.0793
AX-94897557	1A	14.0793
AX-94745137	1A	14.0793
AX-94885447	1A	14.0793
AX-94877459	1A	14.0793
AX-94676183	1A	14.0793
AX-94758092	1A	14.0793
AX-95024370	1A	14.0793
AX-94577762	1A	14.0793
AX-94750392	1A	14.0793
AX-94479695	1A	14.0793
AX-94973200	1A	14.0793
AX-94815003	1A	14.0793
AX-94823010	1A	14.0793
AX-94913549	1A	14.0793
AX-94817288	1A	14.0793
AX-95006016	1A	14.0793
AX-94428641	1A	14.0793
AX-94982977	1A	14.0793
AX-95086358	1A	14.0793
AX-94669507	1A	14.0793
AX-94898499	1A	14.0793
AX-94518190	1A	14.0793
AX-95251231	1A	14.0793
AX-94757990	1A	14.0793
AX-94935020	1A	14.0793
AX-95183283	1A	14.0793
AX-94887191	1A	14.0793
AX-94894883	1A	14.0793
AX-95094603	1A	14.0793
AX-95259248	1A	14.0793
AX-94894350	1A	14.0793
AX-95008362	1A	14.0793
AX-95004210	1A	14.0793
AX-94979013	1A	14.0793
AX-94531931	1A	14.0793
AX-94645067	1A	14.0793
AX-94568600	1A	14.0793
AX-94610137	1A	14.0793
AX-94604055	1A	14.0793
AX-95227522	1A	14.0793
AX-95073833	1A	14.0793
AX-94756185	1A	14.0793
AX-94815021	1A	14.0793
AX-94467761	1A	14.0793
AX-94607341	1A	14.0793
AX-95221535	1A	14.0793
AX-94726120	1A	14.0793
AX-94673703	1A	14.0793
AX-95169027	1A	14.0793
AX-94849392	1A	14.0793
AX-94806913	1A	14.0793
AX-95142467	1A	14.0793
AX-94732565	1A	14.0793
AX-94757768	1A	14.0793
AX-94730812	1A	14.0793
AX-94426237	1A	14.0793
AX-94624063	1A	14.0793
AX-95246390	1A	14.0793
AX-94763828	1A	14.0793
AX-94560560	1A	14.0793
AX-94958655	1A	14.0793
AX-95023274	1A	14.0793
AX-95022925	1A	14.0793
AX-94966051	1A	14.0793
AX-94928549	1A	14.0793
AX-94968521	1A	14.0793
AX-94862935	1A	14.0793
AX-94441893	1A	14.0793
AX-95181588	1A	14.0793
AX-94817238	1A	14.0793
AX-94977486	1A	14.0793
AX-95181899	1A	14.0793
AX-95154786	1A	14.0793
AX-94990507	1A	14.0793
AX-94912109	1A	14.0793
AX-95108766	1A	14.0793
AX-94412513	1A	14.0793
AX-94897621	1A	14.0793
AX-95147954	1A	14.0793
AX-94795332	1A	14.0793
AX-95205788	1A	14.0793
AX-94983159	1A	14.0793
AX-94809384	1A	14.0793
AX-94963166	1A	14.0793
AX-94875594	1A	14.0793
AX-94772686	1A	14.0793
AX-95098715	1A	14.0793
AX-94457604	1A	14.0793
AX-95244695	1A	14.0793
AX-94918439	1A	14.0793
AX-94650695	1A	14.0793
AX-94482223	1A	14.0793
AX-95099226	1A	14.0793
AX-94485453	1A	14.0793
AX-94541931	1A	14.0793
AX-94945422	1A	14.0793
AX-94690125	1A	14.0793
AX-95170683	1A	14.0793
AX-94892307	1A	14.0793
AX-95179638	1A	14.0793
AX-94438692	1A	14.0793
AX-95220444	1A	14.0793
AX-95024487	1A	14.0793
AX-94826433	1A	14.0793
AX-94411828	1A	14.0793
AX-94804178	1A	14.0793
AX-94839891	1A	14.0793
AX-94839714	1A	14.0793
AX-94811067	1A	14.0793
AX-94979867	1A	14.0793
AX-94408107	1A	14.0793
AX-94406243	1A	14.0793
AX-94704883	1A	14.0793
AX-94878100	1A	14.0793
AX-94900445	1A	14.0793
AX-94800069	1A	14.0793
AX-94704962	1A	14.0793
AX-94789134	1A	14.0793
AX-95074858	1A	14.0793
AX-94869964	1A	14.0793
AX-94412967	1A	14.0793
AX-95021143	1A	14.0793
AX-94778686	1A	14.0793
AX-95106723	1A	14.0793
AX-94614099	1A	14.0793
AX-94562181	1A	14.0793
AX-94834683	1A	14.0793
AX-95002315	1A	14.0793
AX-94626344	1A	14.0793
AX-94670846	1A	14.0793
AX-94642812	1A	14.0793
AX-95021439	1A	14.0793
AX-94563751	1A	14.0793
AX-94640002	1A	14.0793
AX-94980857	1A	14.0793
AX-94565087	1A	15.6423
AX-94902841	1A	15.6423
AX-94957092	1A	15.6423
AX-94804138	1A	15.6423
AX-94645336	1A	15.6423
AX-94493316	1A	15.6423
AX-94974875	1A	15.6423
AX-94516986	1A	15.6423
AX-94937710	1A	15.6423
AX-95103738	1A	17.2053
AX-94833258	1A	17.2053
AX-95147895	1A	17.2053
AX-94401561	1A	20.3344
AX-94880135	1A	20.3344
AX-94909852	1A	23.4635
AX-94811125	1A	23.4635
AX-94403828	1A	25.0265
AX-94715548	1A	25.0265
AX-95217489	1A	25.0265
AX-94454708	1A	25.0265
AX-94912358	1A	25.0265
AX-94791155	1A	25.0265
AX-94914805	1A	25.0265
AX-94871765	1A	25.0265
AX-94902942	1A	25.0265
AX-94734649	1A	25.0265
AX-94698745	1A	25.0265
AX-94922039	1A	25.0265
AX-94453432	1A	25.0265
AX-95068986	1A	25.0265
AX-94538138	1A	25.0265
AX-95091699	1A	25.0265
AX-94396444	1A	25.0265
AX-94489385	1A	25.0265
AX-95216084	1A	25.0265
AX-95247819	1A	25.0265
AX-94894061	1A	25.0265
AX-94907584	1A	25.0265
AX-94705031	1A	25.0265
AX-94772716	1A	25.0265
AX-94788197	1A	25.0265
AX-94801516	1A	25.0265
AX-94889660	1A	25.0265
AX-94837150	1A	25.0265
AX-95069144	1A	25.0265
AX-95080343	1A	25.0265
AX-95130879	1A	25.0265
AX-95238346	1A	25.0265
AX-94562035	1A	25.0265
AX-94964459	1A	25.0265
AX-94943073	1A	25.0265
AX-94840321	1A	25.0265
AX-94601688	1A	25.0265
AX-94801264	1A	25.0265
AX-94879648	1A	25.0265
AX-95073788	1A	25.0265
AX-94804921	1A	25.0265
AX-94743277	1A	25.0265
AX-94885192	1A	25.0265
AX-94713267	1A	25.0265
AX-94402122	1A	25.0265
AX-94450466	1A	25.0265
AX-94766336	1A	25.0265
AX-94712968	1A	25.0265
AX-94764200	1A	25.0265
AX-94588482	1A	25.0265
AX-94822331	1A	25.0265
AX-95238504	1A	25.0265
AX-94705748	1A	25.0265
AX-94642138	1A	25.0265
AX-94499243	1A	25.0265
AX-94611690	1A	25.0265
AX-94670391	1A	25.0265
AX-94777983	1A	25.0265
AX-95197809	1A	25.0265
AX-94901922	1A	25.0265
AX-94577477	1A	25.0265
AX-94811247	1A	25.0265
AX-94870849	1A	25.0265
AX-94947309	1A	25.0265
AX-95171848	1A	25.0265
AX-94851250	1A	25.0265
AX-95118109	1A	25.0265
AX-95214385	1A	25.0265
AX-94395279	1A	25.0265
AX-94405166	1A	25.0265
AX-95098502	1A	25.0265
AX-94652255	1A	25.0265
AX-94597227	1A	25.0265
AX-94826827	1A	25.0265
AX-95144051	1A	25.0265
AX-94759742	1A	25.0265
AX-94877704	1A	25.0265
AX-94998405	1A	25.0265
AX-95251232	1A	25.0265
AX-94548657	1A	25.0265
AX-94742921	1A	25.0265
AX-94826005	1A	25.0265
AX-94951936	1A	25.0265
AX-94997395	1A	25.0265
AX-94638555	1A	25.0265
AX-94732192	1A	25.0265
AX-94996332	1A	25.0265
AX-95202133	1A	25.0265
AX-94604832	1A	25.0265
AX-95114389	1A	25.0265
AX-94585952	1A	25.0265
AX-95203105	1A	25.0265
AX-94641015	1A	25.0265
AX-94563781	1A	25.0265
AX-95082946	1A	25.0265
AX-95013634	1A	25.0265
AX-94605598	1A	25.0265
AX-95092990	1A	25.0265
AX-94565596	1A	25.0265
AX-94439253	1A	25.0265
AX-95075002	1A	25.0265
AX-94381863	1A	25.0265
AX-94439572	1A	25.0265
AX-94979364	1A	25.0265
AX-94620670	1A	25.0265
AX-94788987	1A	25.0265
AX-94604036	1A	25.0265
AX-95128928	1A	25.0265
AX-95229911	1A	25.0265
AX-94944263	1A	25.0265
AX-94814035	1A	25.0265
AX-94484404	1A	25.0265
AX-94873746	1A	25.0265
AX-94898882	1A	25.0265
AX-94847782	1A	25.0265
AX-94973308	1A	25.0265
AX-95182399	1A	25.0265
AX-94484680	1A	25.0265
AX-94552125	1A	25.0265
AX-94673336	1A	25.0265
AX-95097188	1A	25.0265
AX-94764565	1A	25.0265
AX-94875322	1A	25.0265
AX-95232670	1A	25.0265
AX-94639630	1A	25.0265
AX-94793324	1A	25.0265
AX-94436628	1A	25.0265
AX-94513438	1A	25.0265
AX-95145729	1A	25.0265
AX-95175506	1A	25.0265
AX-94992478	1A	25.0265
AX-95150571	1A	25.0265
AX-94998317	1A	25.0265
AX-94964700	1A	25.0265
AX-94765811	1A	25.0265
AX-94665633	1A	25.0265
AX-94810550	1A	25.0265
AX-94892856	1A	25.0265
AX-94777225	1A	25.0265
AX-94623856	1A	25.0265
AX-94690336	1A	25.0265
AX-95093805	1A	25.0265
AX-94865067	1A	25.0265
AX-95199256	1A	25.0265
AX-94519529	1A	25.0265
AX-94930572	1A	25.0265
AX-95136085	1A	25.0265
AX-95105736	1A	25.0265
AX-94655328	1A	25.0265
AX-94705427	1A	25.0265
AX-94626429	1A	25.0265
AX-94664977	1A	25.0265
AX-95153847	1A	25.0265
AX-94985214	1A	25.0265
AX-94522135	1A	25.0265
AX-94761660	1A	25.0265
AX-95252071	1A	25.0265
AX-95230703	1A	25.0265
AX-94559664	1A	25.0265
AX-94637309	1A	25.0265
AX-94941005	1A	25.0265
AX-94571648	1A	25.0265
AX-95236585	1A	25.0265
AX-94689588	1A	25.0265
AX-95069065	1A	25.0265
AX-94900700	1A	25.0265
AX-94566398	1A	25.0265
AX-95099736	1A	25.0265
AX-94538592	1A	25.0265
AX-95190645	1A	25.0265
AX-94539054	1A	25.0265
AX-94611416	1A	25.0265
AX-94611304	1A	25.0265
AX-94859324	1A	25.0265
AX-95146697	1A	25.0265
AX-94820666	1A	25.0265
AX-94930108	1A	25.0265
AX-94880948	1A	25.0265
AX-94918530	1A	25.0265
AX-94678540	1A	25.0265
AX-94974100	1A	25.0265
AX-94822940	1A	25.0265
AX-94572158	1A	25.0265
AX-95003511	1A	25.0265
AX-94633096	1A	25.0265
AX-94955334	1A	25.0265
AX-94777506	1A	25.0265
AX-95006549	1A	25.0265
AX-94944647	1A	25.0265
AX-94634283	1A	25.0265
AX-94531474	1A	25.0265
AX-95174299	1A	25.0265
AX-95229116	1A	25.0265
AX-94960435	1A	25.0265
AX-95193118	1A	25.0265
AX-95112297	1A	25.0265
AX-94923857	1A	25.0265
AX-94679981	1A	25.0265
AX-94978245	1A	25.0265
AX-95246687	1A	25.0265
AX-94794209	1A	25.0265
AX-94720704	1A	25.0265
AX-95233222	1A	25.0265
AX-95105886	1A	25.0265
AX-95109260	1A	25.0265
AX-95117800	1A	25.0265
AX-95094690	1A	25.0265
AX-95243512	1A	25.0265
AX-94987674	1A	25.0265
AX-94500668	1A	25.0265
AX-94573677	1A	25.0265
AX-95002120	1A	25.0265
AX-95240362	1A	25.0265
AX-94675046	1A	25.0265
AX-94747261	1A	25.0265
AX-94970991	1A	25.0265
AX-94967677	1A	25.0265
AX-94598318	1A	25.0265
AX-94811887	1A	25.0265
AX-94850782	1A	25.0265
AX-94940437	1A	25.0265
AX-94634811	1A	25.0265
AX-94470163	1A	25.0265
AX-94956420	1A	25.0265
AX-94852065	1A	25.0265
AX-94750108	1A	25.0265
AX-95253611	1A	25.0265
AX-94398581	1A	25.0265
AX-94697896	1A	25.0265
AX-94712491	1A	25.0265
AX-94563710	1A	25.0265
AX-94416667	1A	25.0265
AX-95254636	1A	25.0265
AX-95207870	1A	25.0265
AX-94590784	1A	25.0265
AX-94799147	1A	25.0265
AX-95257318	1A	25.0265
AX-94706548	1A	25.0265
AX-94464556	1A	25.0265
AX-94600514	1A	25.0265
AX-94425336	1A	25.0265
AX-94990615	1A	25.0265
AX-95134941	1A	25.0265
AX-94972976	1A	25.0265
AX-94601982	1A	25.0265
AX-94667126	1A	25.0265
AX-94797172	1A	26.5895
AX-94428222	1A	26.5895
AX-95236945	1A	26.5895
AX-94794955	1A	26.5895
AX-94987262	1A	26.5895
AX-94815426	1A	26.5895
AX-95191914	1A	26.5895
AX-94795575	1A	26.5895
AX-94549316	1A	26.5895
AX-94831912	1A	26.5895
AX-95127822	1A	26.5895
AX-95169937	1A	26.5895
AX-94674091	1A	26.5895
AX-95226788	1A	26.5895
AX-95152831	1A	26.5895
AX-94551962	1A	26.5895
AX-94525401	1A	26.5895
AX-94790806	1A	26.5895
AX-94425675	1A	26.5895
AX-94907662	1A	26.5895
AX-95243655	1A	26.5895
AX-95018110	1A	26.5895
AX-95132666	1A	26.5895
AX-94388888	1A	26.5895
AX-94755710	1A	26.5895
AX-94710033	1A	26.5895
AX-94804246	1A	26.5895
AX-94865564	1A	26.5895
AX-94536098	1A	26.5895
AX-94615336	1A	26.5895
AX-94590083	1A	28.1525
AX-94463106	1A	28.1525
AX-95107171	1A	28.1525
AX-94649592	1A	28.1525
AX-95081274	1A	28.1525
AX-94875485	1A	28.1525
AX-94637860	1A	28.1525
AX-94681172	1A	28.1525
AX-94772810	1A	28.1525
AX-94864865	1A	28.1525
AX-94705811	1A	28.1525
AX-95163345	1A	28.1525
AX-94486350	1A	28.1525
AX-95006181	1A	29.7155
AX-94631457	1A	29.7155
AX-94838793	1A	29.7155
AX-94996528	1A	29.7155
AX-95259891	1A	29.7155
AX-95085103	1A	29.7155
AX-94610189	1A	29.7155
AX-94616198	1A	29.7155
AX-95259561	1A	29.7155
AX-94643476	1A	29.7155
AX-94773234	1A	29.7155
AX-94408682	1A	29.7155
AX-94549063	1A	29.7155
AX-95164316	1A	29.7155
AX-94641925	1A	29.7155
AX-94910077	1A	29.7155
AX-94630248	1A	29.7155
AX-94760186	1A	29.7155
AX-94796649	1A	29.7155
AX-94632091	1A	29.7155
AX-94805942	1A	29.7155
AX-94529379	1A	29.7155
AX-94871983	1A	29.7155
AX-95020827	1A	29.7155
AX-94756289	1A	29.7155
AX-94782565	1A	29.7155
AX-94948571	1A	29.7155
AX-95112808	1A	29.7155
AX-94773382	1A	29.7155
AX-94586114	1A	29.7155
AX-94483974	1A	29.7155
AX-95144986	1A	29.7155
AX-94429964	1A	29.7155
AX-94525890	1A	29.7155
AX-94494275	1A	29.7155
AX-94493792	1A	29.7155
AX-94638851	1A	29.7155
AX-94654194	1A	29.7155
AX-95183417	1A	29.7155
AX-94852596	1A	29.7155
AX-94793078	1A	29.7155
AX-94539493	1A	29.7155
AX-94869580	1A	29.7155
AX-94960038	1A	29.7155
AX-94582814	1A	29.7155
AX-94423004	1A	29.7155
AX-94983173	1A	29.7155
AX-94576586	1A	29.7155
AX-95115324	1A	29.7155
AX-94416111	1A	29.7155
AX-94766612	1A	29.7155
AX-94988439	1A	29.7155
AX-94990255	1A	29.7155
AX-94558524	1A	29.7155
AX-95167179	1A	29.7155
AX-94458689	1A	29.7155
AX-94823146	1A	29.7155
AX-94872543	1A	29.7155
AX-94676527	1A	29.7155
AX-94664568	1A	29.7155
AX-94669636	1A	29.7155
AX-94793337	1A	29.7155
AX-95216042	1A	29.7155
AX-94971667	1A	29.7155
AX-94599532	1A	29.7155
AX-94882152	1A	29.7155
AX-94678499	1A	29.7155
AX-94463914	1A	29.7155
AX-94444290	1A	29.7155
AX-94993759	1A	29.7155
AX-94910059	1A	29.7155
AX-94936105	1A	29.7155
AX-94971595	1A	29.7155
AX-94867029	1A	29.7155
AX-94621514	1A	29.7155
AX-94840459	1A	29.7155
AX-95143812	1A	29.7155
AX-94927168	1A	29.7155
AX-94789987	1A	29.7155
AX-94650372	1A	29.7155
AX-94680242	1A	29.7155
AX-94988544	1A	29.7155
AX-95161376	1A	29.7155
AX-95246495	1A	29.7155
AX-94809793	1A	29.7155
AX-94450412	1A	29.7155
AX-94559635	1A	29.7155
AX-95163878	1A	29.7155
AX-94586529	1A	29.7155
AX-94729584	1A	29.7155
AX-94947794	1A	29.7155
AX-94864973	1A	29.7155
AX-94885725	1A	29.7155
AX-94592076	1A	29.7155
AX-95022942	1A	29.7155
AX-94432182	1A	29.7155
AX-94688213	1A	29.7155
AX-94454241	1A	29.7155
AX-94459629	1A	29.7155
AX-94809631	1A	29.7155
AX-94746448	1A	29.7155
AX-94608134	1A	29.7155
AX-94879059	1A	29.7155
AX-94834230	1A	29.7155
AX-95092495	1A	29.7155
AX-94404380	1A	29.7155
AX-95088272	1A	29.7155
AX-94498083	1A	29.7155
AX-94892718	1A	29.7155
AX-95198035	1A	29.7155
AX-95256080	1A	29.7155
AX-94433640	1A	29.7155
AX-95216629	1A	29.7155
AX-94484577	1A	29.7155
AX-94467037	1A	29.7155
AX-94846941	1A	29.7155
AX-94739903	1A	29.7155
AX-94950825	1A	29.7155
AX-94709320	1A	29.7155
AX-94605029	1A	29.7155
AX-94424556	1A	29.7155
AX-94764080	1A	29.7155
AX-95201538	1A	29.7155
AX-94953790	1A	29.7155
AX-95135871	1A	29.7155
AX-94693693	1A	29.7155
AX-94487215	1A	29.7155
AX-94700197	1A	29.7155
AX-94432350	1A	29.7155
AX-94829267	1A	29.7155
AX-95184510	1A	29.7155
AX-95004274	1A	29.7155
AX-95006323	1A	29.7155
AX-95228104	1A	29.7155
AX-94749397	1A	29.7155
AX-94994812	1A	29.7155
AX-94523988	1A	29.7155
AX-95213134	1A	29.7155
AX-94851580	1A	29.7155
AX-94865593	1A	29.7155
AX-95155148	1A	29.7155
AX-94477156	1A	29.7155
AX-94436432	1A	29.7155
AX-95015657	1A	29.7155
AX-95093052	1A	29.7155
AX-95222692	1A	29.7155
AX-94500601	1A	29.7155
AX-95157986	1A	29.7155
AX-94575117	1A	29.7155
AX-94755828	1A	29.7155
AX-94791859	1A	29.7155
AX-94936292	1A	29.7155
AX-94467795	1A	29.7155
AX-94642581	1A	29.7155
AX-94651972	1A	29.7155
AX-94813717	1A	29.7155
AX-94448042	1A	29.7155
AX-94407450	1A	29.7155
AX-94572702	1A	29.7155
AX-94408894	1A	29.7155
AX-94794613	1A	31.2785
AX-95258027	1A	31.2785
AX-95082100	1A	34.4076
AX-94915445	1A	34.4076
AX-94604756	1A	40.6905
AX-94581035	1A	40.6905
AX-95069849	1A	40.6905
AX-94997787	1A	40.6905
AX-94417781	1A	40.6905
AX-94973247	1A	40.6905
AX-94670363	1A	40.6905
AX-94628913	1A	45.3918
AX-94522144	1A	45.3918
AX-94993061	1A	45.3918
AX-95008599	1A	45.3918
AX-94710260	1A	45.3918
AX-95137329	1A	45.3918
AX-94537541	1A	45.3918
AX-94431877	1A	45.3918
AX-94541429	1A	45.3918
AX-94488759	1A	45.3918
AX-94599217	1A	45.3918
AX-94539246	1A	45.3918
AX-94966191	1A	45.3918
AX-95179503	1A	45.3918
AX-95111426	1A	45.3918
AX-94759417	1A	45.3918
AX-94977192	1A	45.3918
AX-94858225	1A	45.3918
AX-94635540	1A	45.3918
AX-94463661	1A	45.3918
AX-94816759	1A	45.3918
AX-94570332	1A	46.9548
AX-94440648	1A	46.9548
AX-94698280	1A	50.0839
AX-95074574	1A	50.0839
AX-95220896	1A	50.0839
AX-94392216	1A	50.0839
AX-94880256	1A	50.0839
AX-94677073	1A	50.0839
AX-94531907	1A	50.0839
AX-94435216	1A	59.5711
AX-95072103	1A	59.5711
AX-94471435	1A	59.5711
AX-94507814	1A	59.5711
AX-95233314	1A	59.5711
AX-95221358	1A	59.5711
AX-95129506	1A	59.5711
AX-95195636	1A	61.1341
AX-95143031	1A	61.1341
AX-94571621	1A	61.1341
AX-95173679	1A	61.1341
AX-94595423	1A	61.1341
AX-94383313	1A	61.1341
AX-95233488	1A	61.1341
AX-94469033	1A	61.1341
AX-94845780	1A	61.1341
AX-95199401	1A	61.1341
AX-94559879	1A	61.1341
AX-94438969	1A	61.1341
AX-94994228	1A	61.1341
AX-94780922	1A	61.1341
AX-94714329	1A	61.1341
AX-94972535	1A	61.1341
AX-94900658	1A	61.1341
AX-94408220	1A	61.1341
AX-95186852	1A	61.1341
AX-94970886	1A	61.1341
AX-94979481	1A	61.1341
AX-95202211	1A	61.1341
AX-94774907	1A	61.1341
AX-94944269	1A	61.1341
AX-94711108	1A	61.1341
AX-95155189	1A	61.1341
AX-94906803	1A	65.8354
AX-94803018	1A	65.8354
AX-95172478	1A	65.8354
AX-94536790	1A	65.8354
AX-94761052	1A	65.8354
AX-94978091	1A	65.8354
AX-94817137	1A	65.8354
AX-94645762	1A	67.3984
AX-95022907	1A	67.3984
AX-94609722	1A	67.3984
AX-95215911	1A	67.3984
AX-94589162	1A	67.3984
AX-95225202	1A	67.3984
AX-94488373	1A	67.3984
AX-95243926	1A	67.3984
AX-94547247	1A	70.5275
AX-94541870	1A	70.5275
AX-94995497	1A	70.5275
AX-94585237	1A	70.5275
AX-94589326	1A	72.0905
AX-95011287	1A	72.0905
AX-94643380	1A	72.0905
AX-94895900	1A	72.0905
AX-94759570	1A	72.0905
AX-94456055	1A	72.0905
AX-94841479	1A	72.0905
AX-94416187	1A	72.0905
AX-95079481	1A	72.0905
AX-95168286	1A	72.0905
AX-94657221	1A	72.0905
AX-94849540	1A	72.0905
AX-95097174	1A	72.0905
AX-94386062	1A	72.0905
AX-94847241	1A	72.0905
AX-94858391	1A	72.0905
AX-94950280	1A	72.0905
AX-95188488	1A	72.0905
AX-94904199	1A	72.0905
AX-95098827	1A	72.0905
AX-94869342	1A	72.0905
AX-94983068	1A	73.6535
AX-94430536	1A	73.6535
AX-94542559	1A	73.6535
AX-95244447	1A	73.6535
AX-94766720	1A	73.6535
AX-94489283	1A	73.6535
AX-94507352	1A	73.6535
AX-94831368	1A	73.6535
AX-94868310	1A	73.6535
AX-94872835	1A	73.6535
AX-94887841	1A	73.6535
AX-94550326	1A	73.6535
AX-94751395	1A	73.6535
AX-94396887	1A	73.6535
AX-94856165	1A	73.6535
AX-94731899	1A	73.6535
AX-95069514	1A	73.6535
AX-95069018	1A	73.6535
AX-95172759	1A	73.6535
AX-94472810	1A	73.6535
AX-94389450	1A	73.6535
AX-94474721	1A	73.6535
AX-94393811	1A	73.6535
AX-94528422	1A	73.6535
AX-94403578	1A	73.6535
AX-94665409	1A	73.6535
AX-94504536	1A	73.6535
AX-94711492	1A	73.6535
AX-94423447	1A	73.6535
AX-95134419	1A	73.6535
AX-94566415	1A	73.6535
AX-94497542	1A	73.6535
AX-94415357	1A	73.6535
AX-94446416	1A	73.6535
AX-95210209	1A	73.6535
AX-94415384	1A	73.6535
AX-94511115	1A	73.6535
AX-94441027	1A	73.6535
AX-94895904	1A	73.6535
AX-94804341	1A	73.6535
AX-94498696	1A	73.6535
AX-94947927	1A	73.6535
AX-94395617	1A	73.6535
AX-94704464	1A	73.6535
AX-94909396	1A	73.6535
AX-95024082	1A	73.6535
AX-94418426	1A	73.6535
AX-94621604	1A	73.6535
AX-94600507	1A	73.6535
AX-94485904	1A	73.6535
AX-95186418	1A	73.6535
AX-94441967	1A	73.6535
AX-94410550	1A	73.6535
AX-95237226	1A	73.6535
AX-95238138	1A	73.6535
AX-94646111	1A	73.6535
AX-94478316	1A	73.6535
AX-94398183	1A	73.6535
AX-94555133	1A	73.6535
AX-94492665	1A	73.6535
AX-94456767	1A	73.6535
AX-94510538	1A	73.6535
AX-94432777	1A	73.6535
AX-94707091	1A	73.6535
AX-94790278	1A	73.6535
AX-94752417	1A	73.6535
AX-94521360	1A	73.6535
AX-94682929	1A	73.6535
AX-94760203	1A	73.6535
AX-94793213	1A	73.6535
AX-94478919	1A	73.6535
AX-94757176	1A	73.6535
AX-95199606	1A	73.6535
AX-94583334	1A	73.6535
AX-94731744	1A	73.6535
AX-94755260	1A	73.6535
AX-95173813	1A	73.6535
AX-94862093	1A	73.6535
AX-94962498	1A	73.6535
AX-94624159	1A	73.6535
AX-94517594	1A	73.6535
AX-94694621	1A	73.6535
AX-94465382	1A	73.6535
AX-95134433	1A	73.6535
AX-94418972	1A	73.6535
AX-94410873	1A	73.6535
AX-94696218	1A	73.6535
AX-94834373	1A	73.6535
AX-95120675	1A	73.6535
AX-94984861	1A	73.6535
AX-94943541	1A	73.6535
AX-94396554	1A	73.6535
AX-95126909	1A	73.6535
AX-94510945	1A	73.6535
AX-94747458	1A	73.6535
AX-94947413	1A	73.6535
AX-94464122	1A	73.6535
AX-95211695	1A	73.6535
AX-95120933	1A	73.6535
AX-95102864	1A	73.6535
AX-94816267	1A	73.6535
AX-94408765	1A	73.6535
AX-94411508	1A	73.6535
AX-95259364	1A	73.6535
AX-94670396	1A	73.6535
AX-95166038	1A	73.6535
AX-94422904	1A	73.6535
AX-94693412	1A	73.6535
AX-95199356	1A	73.6535
AX-94444765	1A	73.6535
AX-94840143	1A	73.6535
AX-94966528	1A	73.6535
AX-95253621	1A	73.6535
AX-94624109	1A	73.6535
AX-94922166	1A	73.6535
AX-94843257	1A	73.6535
AX-94802893	1A	73.6535
AX-94443958	1A	73.6535
AX-94644800	1A	73.6535
AX-95222969	1A	73.6535
AX-94866192	1A	73.6535
AX-94448644	1A	73.6535
AX-94467493	1A	73.6535
AX-94390544	1A	73.6535
AX-94398498	1A	73.6535
AX-94649593	1A	73.6535
AX-95138870	1A	73.6535
AX-95207978	1A	73.6535
AX-94474486	1A	73.6535
AX-94862659	1A	73.6535
AX-95018457	1A	73.6535
AX-95083492	1A	73.6535
AX-95102251	1A	73.6535
AX-94449687	1A	73.6535
AX-95006353	1A	73.6535
AX-94800416	1A	73.6535
AX-94997890	1A	73.6535
AX-94730282	1A	73.6535
AX-94413158	1A	73.6535
AX-94792597	1A	73.6535
AX-94509297	1A	73.6535
AX-94710221	1A	73.6535
AX-94476297	1A	73.6535
AX-95116448	1A	73.6535
AX-95105199	1A	73.6535
AX-95119072	1A	73.6535
AX-95189709	1A	73.6535
AX-94801999	1A	73.6535
AX-94689441	1A	73.6535
AX-95071119	1A	73.6535
AX-94529448	1A	73.6535
AX-95090457	1A	73.6535
AX-94559279	1A	73.6535
AX-94775416	1A	73.6535
AX-95243199	1A	73.6535
AX-94805492	1A	73.6535
AX-94784593	1A	73.6535
AX-94835672	1A	73.6535
AX-94873322	1A	73.6535
AX-95138070	1A	73.6535
AX-94944376	1A	73.6535
AX-94978445	1A	73.6535
AX-94428309	1A	73.6535
AX-94788718	1A	73.6535
AX-94862815	1A	73.6535
AX-94402919	1A	73.6535
AX-94604685	1A	73.6535
AX-95179718	1A	73.6535
AX-94777057	1A	73.6535
AX-94780105	1A	73.6535
AX-94799592	1A	73.6535
AX-94635834	1A	73.6535
AX-94385449	1A	73.6535
AX-94733386	1A	73.6535
AX-94515746	1A	73.6535
AX-94876574	1A	73.6535
AX-94759083	1A	73.6535
AX-95071932	1A	73.6535
AX-94878640	1A	73.6535
AX-94997815	1A	73.6535
AX-95075320	1A	73.6535
AX-95225200	1A	73.6535
AX-94514529	1A	73.6535
AX-94486637	1A	73.6535
AX-94483333	1A	73.6535
AX-94507776	1A	75.2165
AX-94787369	1A	75.2165
AX-95188120	1A	78.3456
AX-94665412	1A	78.3456
AX-95158483	1A	78.3456
AX-95005743	1A	78.3456
AX-94398706	1A	83.0469
AX-94706318	1A	83.0469
AX-94388701	1A	83.0469
AX-95071361	1A	83.0469
AX-94505887	1A	83.0469
AX-94893247	1A	83.0469
AX-95179118	1A	83.0469
AX-94709496	1A	83.0469
AX-94730703	1A	83.0469
AX-94581453	1A	83.0469
AX-95135474	1A	83.0469
AX-94618537	1A	83.0469
AX-94476818	1A	83.0469
AX-95083535	1A	83.0469
AX-94977187	1A	83.0469
AX-94663476	1A	83.0469
AX-95109272	1A	83.0469
AX-94672704	1A	83.0469
AX-94786460	1A	83.0469
AX-94493475	1A	83.0469
AX-94965985	1A	83.0469
AX-94492139	1A	83.0469
AX-95203241	1A	83.0469
AX-94608679	1A	83.0469
AX-94382107	1A	83.0469
AX-94691133	1A	83.0469
AX-95246262	1A	83.0469
AX-94481909	1A	83.0469
AX-94581716	1A	83.0469
AX-94809509	1A	83.0469
AX-94540255	1A	83.0469
AX-94795600	1A	83.0469
AX-95210622	1A	83.0469
AX-95180598	1A	83.0469
AX-94433739	1A	83.0469
AX-95252566	1A	83.0469
AX-94775918	1A	83.0469
AX-94527824	1A	83.0469
AX-94826920	1A	83.0469
AX-94805672	1A	83.0469
AX-95214640	1A	83.0469
AX-95172480	1A	83.0469
AX-94925736	1A	83.0469
AX-94808833	1A	83.0469
AX-94893636	1A	83.0469
AX-94666293	1A	83.0469
AX-94817003	1A	83.0469
AX-95069435	1A	83.0469
AX-94853215	1A	84.6348
AX-95258395	1A	84.6348
AX-95215589	1A	87.8136
AX-94749959	1A	87.8136
AX-94489106	1A	87.8136
AX-94586921	1A	90.9427
AX-94425254	1A	90.9427
AX-94612556	1A	90.9427
AX-94420591	1A	90.9427
AX-95234341	1A	90.9427
AX-94553099	1A	90.9427
AX-94916764	1A	90.9427
AX-94381903	1A	90.9427
AX-94718117	1A	90.9427
AX-94918315	1A	90.9427
AX-95216450	1A	90.9427
AX-94838187	1A	100.43
AX-94971351	1A	100.43
AX-94578885	1A	100.43
AX-94668245	1A	103.559
AX-94667728	1A	103.559
AX-94676999	1A	103.559
AX-94384743	1A	103.559
AX-94515468	1A	103.559
AX-94592246	1A	103.559
AX-95218032	1A	103.559
AX-95166641	1A	103.559
AX-94453690	1A	103.559
AX-94833802	1A	103.559
AX-94390717	1A	103.559
AX-94968734	1A	103.559
AX-95150857	1A	103.559
AX-95151567	1A	103.559
AX-94681397	1A	103.559
AX-94491186	1A	103.559
AX-94502624	1A	103.559
AX-94460676	1A	103.559
AX-94943956	1A	103.559
AX-94458040	1A	103.559
AX-95159844	1A	105.122
AX-94972310	1A	105.122
AX-94500757	1A	105.122
AX-94801895	1A	105.122
AX-94425953	1A	105.122
AX-94985209	1A	105.122
AX-94552630	1A	105.122
AX-94572590	1A	105.122
AX-94963456	1A	106.685
AX-94650089	1A	106.685
AX-94931650	1A	106.685
AX-94411481	1A	106.685
AX-95146857	1A	106.685
AX-94410850	1A	106.685
AX-94616748	1A	106.685
AX-95217332	1A	106.685
AX-94539463	1A	106.685
AX-94466121	1A	106.685
AX-94535023	1A	106.685
AX-94732589	1A	109.814
AX-94957197	1A	109.814
AX-94648604	1A	109.814
AX-94605082	1A	111.377
AX-94484225	1A	111.377
AX-94391766	1A	111.377
AX-94453185	1A	112.94
AX-94873283	1A	112.94
AX-94976474	1A	112.94
AX-94604045	1A	112.94
AX-94444426	1A	112.94
AX-94844937	1A	112.94
AX-94480220	1A	116.069
AX-94736402	1A	116.069
AX-94400729	1A	116.069
AX-94774940	1A	116.069
AX-94869817	1A	116.069
AX-94398015	1A	116.069
AX-94467726	1A	116.069
AX-94773493	1A	116.069
AX-95226098	1A	116.069
AX-95085207	1A	116.069
AX-94464571	1A	116.069
AX-95016863	1A	116.069
AX-94749673	1A	116.069
AX-94482607	1A	116.069
AX-95088685	1A	116.069
AX-94417718	1A	116.069
AX-95228998	1A	116.069
AX-94783797	1A	116.069
AX-94386938	1A	116.069
AX-94916035	1A	116.069
AX-94507844	1A	117.632
AX-95139778	1A	117.632
AX-94402881	1A	117.632
AX-94532291	1A	117.632
AX-94429585	1A	117.632
AX-94709162	1A	117.632
AX-95162673	1A	117.632
AX-94906765	1A	117.632
AX-95016738	1A	117.632
AX-94777055	1A	117.632
AX-94805094	1A	117.632
AX-94868974	1A	117.632
AX-95023566	1A	117.632
AX-94612517	1A	117.632
AX-94530037	1A	117.632
AX-95142308	1A	117.632
AX-95214400	1A	117.632
AX-94525616	1A	130.403
AX-94862148	1A	130.403
AX-94605497	1A	130.403
AX-94646248	1A	130.403
AX-95203766	1A	130.403
AX-94425021	1A	172.563
AX-94568594	1A	172.563
AX-95248034	1A	172.563
AX-94499620	1A	172.563
AX-95221280	1A	172.563
AX-95071510	1A	172.563
AX-94963312	1A	174.126
AX-95243556	1A	174.126
AX-94503208	1A	175.714
AX-94443333	1A	175.714
AX-94392325	1A	177.327
AX-95161601	1A	177.327
AX-94784992	1A	177.327
AX-95170516	1A	177.327
AX-94879699	1A	177.327
AX-94441185	1A	177.327
AX-94506443	1A	177.327
AX-94630922	1A	177.327
AX-94930251	1A	177.327
AX-94906847	1A	177.327
AX-94593727	1A	177.327
AX-95189995	1A	177.327
AX-94456639	1A	177.327
AX-94541721	1A	177.327
AX-94869265	1A	177.327
AX-95089454	1A	177.327
AX-94575061	1A	177.327
AX-94689377	1A	177.327
AX-95241586	1A	177.327
AX-94404686	1A	177.327
AX-95243434	1A	177.327
AX-94840746	1A	177.327
AX-94944328	1A	177.327
AX-95227611	1A	177.327
AX-94616968	1A	177.327
AX-94434706	1A	177.327
AX-94384645	1A	177.327
AX-94472716	1A	177.327
AX-95199255	1A	177.327
AX-95078327	1A	177.327
AX-94537648	1A	177.327
AX-94992117	1A	177.327
AX-94845749	1A	177.327
AX-95178715	1A	177.327
AX-94804586	1A	177.327
AX-95135719	1A	177.327
AX-94731696	1A	177.327
AX-94733833	1A	177.327
AX-94415016	1A	177.327
AX-94789084	1A	177.327
AX-95253982	1A	177.327
AX-94627699	1A	177.327
AX-94975990	1A	177.327
AX-95083410	1A	177.327
AX-94579659	1A	177.327
AX-95160329	1A	177.327
AX-95107062	1A	177.327
AX-94729286	1A	177.327
AX-94816720	1A	177.327
AX-94383069	1A	177.327
AX-95209586	1A	177.327
AX-94869377	1A	177.327
AX-94475599	1A	177.327
AX-94991487	1A	177.327
AX-94898170	1A	177.327
AX-95086657	1A	177.327
AX-95124191	1A	177.327
AX-94585408	1A	177.327
AX-94408389	1A	177.327
AX-94482034	1A	177.327
AX-94391879	1A	177.327
AX-94528176	1A	177.327
AX-94529847	1A	177.327
AX-94477298	1A	177.327
AX-94614591	1A	177.327
AX-94957155	1A	178.89
AX-94942875	1A	178.89
AX-94561630	1A	178.89
AX-94724163	1A	178.89
AX-95208966	1A	178.89
AX-95150038	1A	178.89
AX-95215528	1A	178.89
AX-94995442	1A	178.89
AX-94549069	1A	178.89
AX-95228073	1A	178.89
AX-94932688	1A	178.89
AX-95147978	1A	178.89
AX-94757004	1A	182.069
AX-94551566	1A	182.069
AX-94582133	1B	0
AX-94829127	1B	0
AX-94902939	1B	8.00419
AX-95183270	1B	8.00419
AX-94633005	1B	8.00419
AX-94787798	1B	8.00419
AX-95232141	1B	8.00419
AX-94786305	1B	8.00419
AX-94887162	1B	8.00419
AX-94629442	1B	8.00419
AX-94734551	1B	8.00419
AX-94478110	1B	8.00419
AX-94880999	1B	8.00419
AX-94781025	1B	8.00419
AX-94904315	1B	11.1333
AX-94940083	1B	11.1333
AX-94582961	1B	11.1333
AX-95248387	1B	15.9096
AX-95247427	1B	15.9096
AX-94987545	1B	22.2933
AX-94596123	1B	22.2933
AX-94480185	1B	22.2933
AX-94488007	1B	22.2933
AX-94516827	1B	22.2933
AX-94462858	1B	22.2933
AX-94850270	1B	22.2933
AX-94545549	1B	25.4224
AX-94944833	1B	25.4224
AX-94618797	1B	25.4224
AX-94483422	1B	25.4224
AX-95070339	1B	25.4224
AX-94641695	1B	26.9854
AX-95223143	1B	26.9854
AX-95187815	1B	26.9854
AX-95108035	1B	26.9854
AX-95154042	1B	26.9854
AX-94927463	1B	26.9854
AX-94995546	1B	26.9854
AX-95002507	1B	26.9854
AX-95253616	1B	26.9854
AX-94526448	1B	26.9854
AX-94929285	1B	26.9854
AX-94823926	1B	26.9854
AX-94945186	1B	26.9854
AX-94662783	1B	26.9854
AX-94631999	1B	26.9854
AX-94931134	1B	26.9854
AX-95146541	1B	26.9854
AX-94927213	1B	26.9854
AX-94654460	1B	26.9854
AX-94777670	1B	26.9854
AX-94635920	1B	26.9854
AX-94877648	1B	26.9854
AX-94872031	1B	26.9854
AX-95226659	1B	26.9854
AX-95022319	1B	26.9854
AX-94687563	1B	26.9854
AX-95137321	1B	26.9854
AX-94590275	1B	26.9854
AX-94641931	1B	26.9854
AX-94496177	1B	26.9854
AX-94608449	1B	26.9854
AX-94932173	1B	26.9854
AX-94524133	1B	26.9854
AX-95122285	1B	26.9854
AX-94437923	1B	26.9854
AX-94751447	1B	26.9854
AX-94479431	1B	26.9854
AX-94481312	1B	26.9854
AX-94475311	1B	26.9854
AX-94490809	1B	26.9854
AX-94934491	1B	26.9854
AX-94437213	1B	26.9854
AX-95001986	1B	26.9854
AX-94934000	1B	26.9854
AX-95106986	1B	26.9854
AX-94551840	1B	26.9854
AX-95161377	1B	26.9854
AX-94404795	1B	26.9854
AX-94561091	1B	26.9854
AX-94793991	1B	26.9854
AX-94457736	1B	26.9854
AX-94422286	1B	26.9854
AX-94999396	1B	26.9854
AX-95020244	1B	26.9854
AX-95117060	1B	26.9854
AX-95178996	1B	26.9854
AX-94400884	1B	26.9854
AX-94919505	1B	26.9854
AX-94788887	1B	26.9854
AX-94464199	1B	26.9854
AX-94831462	1B	26.9854
AX-94664843	1B	26.9854
AX-95200702	1B	26.9854
AX-94719960	1B	26.9854
AX-94836361	1B	26.9854
AX-94677183	1B	26.9854
AX-94457264	1B	26.9854
AX-94899483	1B	26.9854
AX-94532894	1B	26.9854
AX-94456853	1B	26.9854
AX-94487937	1B	26.9854
AX-94656703	1B	26.9854
AX-95115833	1B	26.9854
AX-94406135	1B	26.9854
AX-95255966	1B	26.9854
AX-94505350	1B	26.9854
AX-94418628	1B	26.9854
AX-95230830	1B	26.9854
AX-94841090	1B	26.9854
AX-94592667	1B	26.9854
AX-95245559	1B	26.9854
AX-94392749	1B	26.9854
AX-95215369	1B	26.9854
AX-94630690	1B	26.9854
AX-94995102	1B	26.9854
AX-94505791	1B	26.9854
AX-94912274	1B	26.9854
AX-94889918	1B	26.9854
AX-95256438	1B	26.9854
AX-95189624	1B	26.9854
AX-94527012	1B	26.9854
AX-94553407	1B	26.9854
AX-94910141	1B	26.9854
AX-94707331	1B	26.9854
AX-94744409	1B	26.9854
AX-94409711	1B	26.9854
AX-94495814	1B	26.9854
AX-94418047	1B	26.9854
AX-94895721	1B	26.9854
AX-94864530	1B	26.9854
AX-95194502	1B	26.9854
AX-94426033	1B	26.9854
AX-95136941	1B	26.9854
AX-94626367	1B	26.9854
AX-94425295	1B	26.9854
AX-94796715	1B	26.9854
AX-94916863	1B	26.9854
AX-95005298	1B	26.9854
AX-95106522	1B	26.9854
AX-95099939	1B	26.9854
AX-94505885	1B	26.9854
AX-94602784	1B	26.9854
AX-94633160	1B	26.9854
AX-94505043	1B	26.9854
AX-94519635	1B	26.9854
AX-94543166	1B	26.9854
AX-94787613	1B	26.9854
AX-94915563	1B	26.9854
AX-94405961	1B	26.9854
AX-94803602	1B	26.9854
AX-95022760	1B	26.9854
AX-94975360	1B	26.9854
AX-94734026	1B	26.9854
AX-94412546	1B	26.9854
AX-94940064	1B	26.9854
AX-94582117	1B	26.9854
AX-95199768	1B	26.9854
AX-94758593	1B	26.9854
AX-94874665	1B	26.9854
AX-94876985	1B	26.9854
AX-94608732	1B	26.9854
AX-94716191	1B	26.9854
AX-95106655	1B	26.9854
AX-95167563	1B	26.9854
AX-94919022	1B	26.9854
AX-94770609	1B	26.9854
AX-94534446	1B	26.9854
AX-95224161	1B	26.9854
AX-94383370	1B	26.9854
AX-95174921	1B	26.9854
AX-94667633	1B	26.9854
AX-94579876	1B	26.9854
AX-94740126	1B	26.9854
AX-94950807	1B	26.9854
AX-94419579	1B	26.9854
AX-94386441	1B	26.9854
AX-94879125	1B	26.9854
AX-95005980	1B	26.9854
AX-94977768	1B	26.9854
AX-95016887	1B	26.9854
AX-95177608	1B	26.9854
AX-95097805	1B	26.9854
AX-94513898	1B	26.9854
AX-95124580	1B	26.9854
AX-94939429	1B	26.9854
AX-94840274	1B	26.9854
AX-94541825	1B	26.9854
AX-94556701	1B	26.9854
AX-94725009	1B	26.9854
AX-95005221	1B	30.1145
AX-94984866	1B	30.1145
AX-95186352	1B	30.1145
AX-94703269	1B	30.1145
AX-94565207	1B	34.8158
AX-95096168	1B	34.8158
AX-94507852	1B	34.8158
AX-94960187	1B	34.8158
AX-95006856	1B	34.8158
AX-94653005	1B	34.8158
AX-94713862	1B	34.8158
AX-95239184	1B	34.8158
AX-94644908	1B	34.8158
AX-95069066	1B	36.3788
AX-95122579	1B	36.3788
AX-94416387	1B	36.3788
AX-94746237	1B	36.3788
AX-94767564	1B	36.3788
AX-95152360	1B	36.3788
AX-94716030	1B	36.3788
AX-94794099	1B	36.3788
AX-94506293	1B	36.3788
AX-95125372	1B	36.3788
AX-94754687	1B	36.3788
AX-94399217	1B	36.3788
AX-94730805	1B	36.3788
AX-95145650	1B	36.3788
AX-94468186	1B	36.3788
AX-94431125	1B	36.3788
AX-95101384	1B	36.3788
AX-94471984	1B	36.3788
AX-94922385	1B	36.3788
AX-95009442	1B	36.3788
AX-94694204	1B	36.3788
AX-94948449	1B	36.3788
AX-94743655	1B	36.3788
AX-94963364	1B	36.3788
AX-94720664	1B	36.3788
AX-94738240	1B	36.3788
AX-94739898	1B	36.3788
AX-94533970	1B	36.3788
AX-94891105	1B	36.3788
AX-94839851	1B	36.3788
AX-94958010	1B	36.3788
AX-95143357	1B	36.3788
AX-94513333	1B	36.3788
AX-94407122	1B	36.3788
AX-94468070	1B	36.3788
AX-94429480	1B	36.3788
AX-95152246	1B	36.3788
AX-94395353	1B	36.3788
AX-94601853	1B	36.3788
AX-95226745	1B	36.3788
AX-94610078	1B	36.3788
AX-94617720	1B	36.3788
AX-94737748	1B	36.3788
AX-94995158	1B	36.3788
AX-94610365	1B	36.3788
AX-94438274	1B	36.3788
AX-94474281	1B	36.3788
AX-94528797	1B	36.3788
AX-95129168	1B	36.3788
AX-94523718	1B	36.3788
AX-94923443	1B	36.3788
AX-94509547	1B	36.3788
AX-94700217	1B	36.3788
AX-94869870	1B	36.3788
AX-95162213	1B	36.3788
AX-94934829	1B	37.9418
AX-94878713	1B	37.9418
AX-94854231	1B	37.9418
AX-94905375	1B	37.9418
AX-95170576	1B	37.9418
AX-94893501	1B	37.9418
AX-95134130	1B	37.9418
AX-94496220	1B	37.9418
AX-94591310	1B	41.0709
AX-94579229	1B	41.0709
AX-95011217	1B	41.0709
AX-94510446	1B	41.0709
AX-94620010	1B	41.0709
AX-94399645	1B	41.0709
AX-95175578	1B	41.0709
AX-94935838	1B	41.0709
AX-94449276	1B	41.0709
AX-94548677	1B	41.0709
AX-94532618	1B	41.0709
AX-94869513	1B	41.0709
AX-95069028	1B	41.0709
AX-95220005	1B	41.0709
AX-94411493	1B	41.0709
AX-95127027	1B	41.0709
AX-94422513	1B	41.0709
AX-95201156	1B	41.0709
AX-94677573	1B	44.2
AX-94554102	1B	44.2
AX-95150516	1B	45.763
AX-94665463	1B	45.763
AX-94581937	1B	45.763
AX-94470532	1B	45.763
AX-94564744	1B	45.763
AX-95116414	1B	45.763
AX-94412484	1B	45.763
AX-95229768	1B	45.763
AX-94403165	1B	45.763
AX-94628588	1B	45.763
AX-94399429	1B	45.763
AX-94757270	1B	45.763
AX-94599588	1B	45.763
AX-94945277	1B	45.763
AX-94465678	1B	45.763
AX-94417290	1B	45.763
AX-95254078	1B	45.763
AX-94794804	1B	45.763
AX-94698238	1B	45.763
AX-94425644	1B	45.763
AX-94487926	1B	45.763
AX-95128325	1B	45.763
AX-94615188	1B	45.763
AX-94524070	1B	45.763
AX-94423752	1B	45.763
AX-94873041	1B	45.763
AX-94749122	1B	45.763
AX-95259065	1B	45.763
AX-94395950	1B	45.763
AX-94545009	1B	45.763
AX-94511814	1B	45.763
AX-94870113	1B	45.763
AX-94660133	1B	45.763
AX-94553071	1B	45.763
AX-95119047	1B	45.763
AX-94963680	1B	45.763
AX-94996009	1B	45.763
AX-94519224	1B	45.763
AX-94981461	1B	45.763
AX-94964760	1B	45.763
AX-95213877	1B	45.763
AX-94807102	1B	45.763
AX-95143024	1B	45.763
AX-95021598	1B	45.763
AX-94965469	1B	45.763
AX-94606267	1B	45.763
AX-94607509	1B	45.763
AX-94985865	1B	45.763
AX-94740067	1B	45.763
AX-94560970	1B	45.763
AX-95085043	1B	45.763
AX-94481264	1B	45.763
AX-94931595	1B	45.763
AX-95254907	1B	45.763
AX-94730450	1B	45.763
AX-94778925	1B	45.763
AX-94613704	1B	45.763
AX-94426392	1B	45.763
AX-94492031	1B	45.763
AX-94510461	1B	45.763
AX-94858556	1B	45.763
AX-94673704	1B	45.763
AX-94942913	1B	45.763
AX-94631200	1B	45.763
AX-94525557	1B	45.763
AX-94791608	1B	45.763
AX-95004898	1B	45.763
AX-94777984	1B	45.763
AX-94994401	1B	45.763
AX-94882132	1B	45.763
AX-95161189	1B	45.763
AX-94562966	1B	45.763
AX-94770405	1B	45.763
AX-94750458	1B	45.763
AX-94644306	1B	45.763
AX-94762931	1B	45.763
AX-95132270	1B	45.763
AX-94859184	1B	45.763
AX-94828598	1B	45.763
AX-94940413	1B	45.763
AX-94763915	1B	45.763
AX-94908566	1B	45.763
AX-94415663	1B	45.763
AX-94693862	1B	45.763
AX-94540859	1B	45.763
AX-94482992	1B	45.763
AX-94812036	1B	45.763
AX-94438669	1B	45.763
AX-94720889	1B	45.763
AX-94875635	1B	45.763
AX-94521499	1B	45.763
AX-95223898	1B	45.763
AX-95143198	1B	45.763
AX-94596846	1B	45.763
AX-94695856	1B	45.763
AX-95073338	1B	45.763
AX-94594957	1B	45.763
AX-94975750	1B	45.763
AX-94627462	1B	45.763
AX-94605112	1B	45.763
AX-94700034	1B	45.763
AX-94657869	1B	45.763
AX-94790338	1B	45.763
AX-94567148	1B	45.763
AX-94577688	1B	45.763
AX-94728980	1B	45.763
AX-95155091	1B	45.763
AX-95220568	1B	45.763
AX-95025409	1B	45.763
AX-94617390	1B	45.763
AX-94678664	1B	45.763
AX-94774043	1B	45.763
AX-94444331	1B	45.763
AX-94618322	1B	45.763
AX-95079112	1B	45.763
AX-94733363	1B	45.763
AX-94409361	1B	45.763
AX-95243483	1B	47.326
AX-94978499	1B	47.326
AX-95128534	1B	47.326
AX-94874134	1B	47.326
AX-94707392	1B	47.326
AX-94974179	1B	47.326
AX-95257656	1B	47.326
AX-95108672	1B	47.326
AX-94622534	1B	47.326
AX-95108762	1B	47.326
AX-94788008	1B	47.326
AX-94812432	1B	47.326
AX-95018282	1B	47.326
AX-94408453	1B	47.326
AX-94416331	1B	47.326
AX-94951185	1B	47.326
AX-95198436	1B	47.326
AX-94659911	1B	47.326
AX-95074947	1B	47.326
AX-95208428	1B	47.326
AX-94507681	1B	47.326
AX-95260694	1B	47.326
AX-95178633	1B	47.326
AX-95185443	1B	47.326
AX-94723857	1B	47.326
AX-94395794	1B	47.326
AX-94937848	1B	47.326
AX-94956235	1B	47.326
AX-94701552	1B	47.326
AX-94706581	1B	47.326
AX-94960042	1B	47.326
AX-94699118	1B	47.326
AX-94733268	1B	47.326
AX-95231997	1B	47.326
AX-94748381	1B	47.326
AX-94559074	1B	47.326
AX-94917134	1B	50.4551
AX-95236610	1B	50.4551
AX-95179916	1B	50.4551
AX-94721574	1B	50.4551
AX-94655117	1B	50.4551
AX-94669289	1B	50.4551
AX-94544991	1B	52.0181
AX-94402431	1B	52.0181
AX-95243592	1B	52.0181
AX-94558599	1B	52.0181
AX-95124685	1B	52.0181
AX-94772192	1B	52.0181
AX-95231350	1B	52.0181
AX-94592309	1B	52.0181
AX-94525914	1B	52.0181
AX-95216344	1B	52.0181
AX-95229302	1B	52.0181
AX-94512920	1B	52.0181
AX-94938088	1B	52.0181
AX-94523278	1B	52.0181
AX-94544350	1B	52.0181
AX-94963116	1B	52.0181
AX-94495151	1B	52.0181
AX-94875624	1B	52.0181
AX-94939993	1B	52.0181
AX-95013057	1B	52.0181
AX-94660878	1B	52.0181
AX-95086821	1B	52.0181
AX-94887443	1B	52.0181
AX-94672091	1B	52.0181
AX-95157278	1B	52.0181
AX-95079984	1B	52.0181
AX-95187417	1B	53.5811
AX-94555232	1B	53.5811
AX-94820651	1B	53.5811
AX-94903375	1B	53.5811
AX-94727308	1B	53.5811
AX-94662014	1B	53.5811
AX-94960046	1B	53.5811
AX-94659188	1B	53.5811
AX-94733079	1B	53.5811
AX-94865256	1B	53.5811
AX-94759071	1B	53.5811
AX-95179314	1B	53.5811
AX-94534923	1B	53.5811
AX-94797466	1B	53.5811
AX-94554845	1B	53.5811
AX-94610615	1B	53.5811
AX-94835766	1B	53.5811
AX-95072510	1B	53.5811
AX-94638772	1B	53.5811
AX-94564766	1B	53.5811
AX-94857390	1B	53.5811
AX-94852229	1B	53.5811
AX-94747222	1B	53.5811
AX-94476532	1B	53.5811
AX-95141581	1B	53.5811
AX-94572310	1B	53.5811
AX-94621334	1B	53.5811
AX-94506564	1B	53.5811
AX-94807601	1B	53.5811
AX-94525416	1B	53.5811
AX-94513755	1B	53.5811
AX-95003248	1B	53.5811
AX-94693924	1B	53.5811
AX-95126459	1B	53.5811
AX-94799318	1B	53.5811
AX-95019339	1B	53.5811
AX-95248049	1B	53.5811
AX-94765102	1B	53.5811
AX-95171346	1B	53.5811
AX-94432170	1B	53.5811
AX-94850404	1B	53.5811
AX-94905230	1B	53.5811
AX-95246729	1B	53.5811
AX-95130820	1B	53.5811
AX-94943421	1B	53.5811
AX-95073183	1B	53.5811
AX-94539092	1B	53.5811
AX-95145324	1B	53.5811
AX-94669643	1B	53.5811
AX-94598588	1B	53.5811
AX-94786525	1B	53.5811
AX-95244380	1B	53.5811
AX-95160270	1B	53.5811
AX-94817140	1B	53.5811
AX-94742877	1B	53.5811
AX-94900891	1B	53.5811
AX-95008775	1B	53.5811
AX-94473892	1B	53.5811
AX-95184732	1B	53.5811
AX-94712830	1B	55.1441
AX-94385896	1B	55.1441
AX-94631246	1B	55.1441
AX-94755340	1B	55.1441
AX-94381637	1B	58.2732
AX-94793674	1B	58.2732
AX-94479292	1B	58.2732
AX-94448654	1B	58.2732
AX-95123820	1B	58.2732
AX-95189261	1B	58.2732
AX-95138117	1B	58.2732
AX-94503785	1B	58.2732
AX-94402436	1B	59.8362
AX-94420285	1B	59.8362
AX-94847341	1B	59.8362
AX-94506854	1B	59.8362
AX-94990831	1B	59.8362
AX-94746478	1B	59.8362
AX-94954277	1B	59.8362
AX-94766462	1B	59.8362
AX-94699004	1B	59.8362
AX-94642880	1B	61.3992
AX-94645428	1B	61.3992
AX-94883863	1B	61.3992
AX-94866149	1B	61.3992
AX-95172164	1B	61.3992
AX-95130153	1B	62.9622
AX-94858201	1B	62.9622
AX-95013000	1B	62.9622
AX-94887357	1B	66.0913
AX-95154652	1B	66.0913
AX-94460771	1B	66.0913
AX-94526496	1B	66.0913
AX-94990638	1B	66.0913
AX-94434557	1B	66.0913
AX-94458693	1B	66.0913
AX-94574416	1B	66.0913
AX-95247839	1B	66.0913
AX-95014058	1B	66.0913
AX-95189112	1B	66.0913
AX-94618910	1B	66.0913
AX-94867136	1B	66.0913
AX-95002126	1B	66.0913
AX-95016178	1B	66.0913
AX-94429911	1B	66.0913
AX-94885219	1B	66.0913
AX-94993908	1B	66.0913
AX-94785769	1B	66.0913
AX-94682747	1B	66.0913
AX-95164874	1B	66.0913
AX-94484574	1B	66.0913
AX-94582651	1B	66.0913
AX-94484634	1B	66.0913
AX-94774548	1B	66.0913
AX-95186770	1B	66.0913
AX-94900557	1B	66.0913
AX-94508154	1B	66.0913
AX-95071375	1B	66.0913
AX-94801647	1B	66.0913
AX-94406047	1B	66.0913
AX-94430132	1B	66.0913
AX-95108145	1B	66.0913
AX-94544718	1B	69.2203
AX-94433294	1B	69.2203
AX-94570428	1B	69.2203
AX-94410630	1B	70.7834
AX-94407244	1B	70.7834
AX-94474535	1B	70.7834
AX-94474098	1B	70.7834
AX-94573453	1B	70.7834
AX-95174683	1B	70.7834
AX-95177768	1B	70.7834
AX-94405925	1B	70.7834
AX-94919499	1B	70.7834
AX-95236472	1B	70.7834
AX-94560004	1B	70.7834
AX-94502320	1B	70.7834
AX-94557894	1B	70.7834
AX-94793167	1B	75.4847
AX-94553742	1B	75.4847
AX-94459285	1B	75.4847
AX-95157935	1B	75.4847
AX-94898969	1B	75.4847
AX-94667549	1B	75.4847
AX-94527498	1B	75.4847
AX-94711434	1B	75.4847
AX-94800857	1B	75.4847
AX-94922472	1B	75.4847
AX-94628828	1B	75.4847
AX-94749142	1B	75.4847
AX-94726860	1B	75.4847
AX-94398159	1B	75.4847
AX-94553447	1B	75.4847
AX-95254185	1B	75.4847
AX-94505129	1B	75.4847
AX-94817923	1B	75.4847
AX-94390150	1B	75.4847
AX-94872366	1B	75.4847
AX-94747034	1B	75.4847
AX-94871042	1B	75.4847
AX-94655678	1B	75.4847
AX-95187937	1B	75.4847
AX-94910587	1B	75.4847
AX-94601391	1B	75.4847
AX-94753528	1B	75.4847
AX-94875666	1B	75.4847
AX-94522541	1B	75.4847
AX-94534666	1B	75.4847
AX-94661194	1B	75.4847
AX-94845552	1B	75.4847
AX-94621206	1B	75.4847
AX-94541532	1B	83.3617
AX-94645378	1B	83.3617
AX-94588968	1B	83.3617
AX-94914801	1B	83.3617
[truncated: 14,041 more rows]

## Sheet: Synthetic x Opata
Synthetic x Opata
MarkerName	Chromosome	cM
AX-94433315	1A	0
AX-94449086	1A	0
AX-94462029	1A	0
AX-94464427	1A	0
AX-94469426	1A	0
AX-94493709	1A	0
AX-94496812	1A	0
AX-94506140	1A	0
AX-94520389	1A	0
AX-94569456	1A	0
AX-94578309	1A	0
AX-94580099	1A	0
AX-94588616	1A	0
AX-94640002	1A	0
AX-94686963	1A	0
AX-94704962	1A	0
AX-94809384	1A	0
AX-94811067	1A	0
AX-94817707	1A	0
AX-94820064	1A	0
AX-94866226	1A	0
AX-94963166	1A	0
AX-94968879	1A	0
AX-94980857	1A	0
AX-94993746	1A	0
AX-94999684	1A	0
AX-95011804	1A	0
AX-95082859	1A	0
AX-95161614	1A	0
AX-95166400	1A	0
AX-95170683	1A	0
AX-95175351	1A	0
AX-94453268	1A	3.33828
AX-94517002	1A	3.33828
AX-94733072	1A	3.33828
AX-94823774	1A	3.33828
AX-94859141	1A	3.33828
AX-94875594	1A	3.33828
AX-95069033	1A	3.33828
AX-94422345	1A	15.2239
AX-94529578	1A	15.2239
AX-94710457	1A	15.2239
AX-95194414	1A	15.2239
AX-94400631	1A	16.8912
AX-94402049	1A	16.8912
AX-94405573	1A	16.8912
AX-94426423	1A	16.8912
AX-94446560	1A	16.8912
AX-94450263	1A	16.8912
AX-94477992	1A	16.8912
AX-94480292	1A	16.8912
AX-94502815	1A	16.8912
AX-94515463	1A	16.8912
AX-94530656	1A	16.8912
AX-94545275	1A	16.8912
AX-94562727	1A	16.8912
AX-94577762	1A	16.8912
AX-94610509	1A	16.8912
AX-94625917	1A	16.8912
AX-94647107	1A	16.8912
AX-94658361	1A	16.8912
AX-94661960	1A	16.8912
AX-94662222	1A	16.8912
AX-94690125	1A	16.8912
AX-94707967	1A	16.8912
AX-94731951	1A	16.8912
AX-94734916	1A	16.8912
AX-94738717	1A	16.8912
AX-94741678	1A	16.8912
AX-94750858	1A	16.8912
AX-94833380	1A	16.8912
AX-94925878	1A	16.8912
AX-94929872	1A	16.8912
AX-94949293	1A	16.8912
AX-94966823	1A	16.8912
AX-94973990	1A	16.8912
AX-94982977	1A	16.8912
AX-94993636	1A	16.8912
AX-95003061	1A	16.8912
AX-95152959	1A	16.8912
AX-95153605	1A	16.8912
AX-95162217	1A	16.8912
AX-95166831	1A	16.8912
AX-95167464	1A	16.8912
AX-95202935	1A	16.8912
AX-95215290	1A	16.8912
AX-95259248	1A	16.8912
AX-95260047	1A	16.8912
AX-94460986	1A	20.2294
AX-94502912	1A	20.2294
AX-94539432	1A	20.2294
AX-94541700	1A	20.2294
AX-94742602	1A	20.2294
AX-95095389	1A	20.2294
AX-94473176	1A	30.3661
AX-94533645	1A	30.3661
AX-94538871	1A	30.3661
AX-94726784	1A	30.3661
AX-94748758	1A	30.3661
AX-94795332	1A	30.3661
AX-94996750	1A	30.3661
AX-95205788	1A	30.3661
AX-94566774	1A	32.0616
AX-95137857	1A	32.0616
AX-94758125	1A	40.6188
AX-94804138	1A	40.6188
AX-94902841	1A	40.6188
AX-94597227	1A	47.3254
AX-94826005	1A	47.3254
AX-94548657	1A	50.6637
AX-94638555	1A	50.6637
AX-94650825	1A	50.6637
AX-94951936	1A	50.6637
AX-94454241	1A	54.002
AX-94836051	1A	54.002
AX-95144986	1A	54.002
AX-94500287	1A	57.3402
AX-94550365	1A	57.3402
AX-94910077	1A	57.3402
AX-94398581	1A	59.0075
AX-94450372	1A	59.0075
AX-94470163	1A	59.0075
AX-94483974	1A	59.0075
AX-94489223	1A	59.0075
AX-94522776	1A	59.0075
AX-94547043	1A	59.0075
AX-94575117	1A	59.0075
AX-94585952	1A	59.0075
AX-94586114	1A	59.0075
AX-94601982	1A	59.0075
AX-94611690	1A	59.0075
AX-94616543	1A	59.0075
AX-94690336	1A	59.0075
AX-94697896	1A	59.0075
AX-94742906	1A	59.0075
AX-94742921	1A	59.0075
AX-94759742	1A	59.0075
AX-94764565	1A	59.0075
AX-94777225	1A	59.0075
AX-94797172	1A	59.0075
AX-94844830	1A	59.0075
AX-94852065	1A	59.0075
AX-94869580	1A	59.0075
AX-94875322	1A	59.0075
AX-94910177	1A	59.0075
AX-94927168	1A	59.0075
AX-94972976	1A	59.0075
AX-94988209	1A	59.0075
AX-94990615	1A	59.0075
AX-94994812	1A	59.0075
AX-94996332	1A	59.0075
AX-94997395	1A	59.0075
AX-94998405	1A	59.0075
AX-95018531	1A	59.0075
AX-95078520	1A	59.0075
AX-95092990	1A	59.0075
AX-95094690	1A	59.0075
AX-95097188	1A	59.0075
AX-95136144	1A	59.0075
AX-95176190	1A	59.0075
AX-95186303	1A	59.0075
AX-95209300	1A	59.0075
AX-95214385	1A	59.0075
AX-95230703	1A	59.0075
AX-95232913	1A	59.0075
AX-95240362	1A	59.0075
AX-94519329	1A	60.6748
AX-94601688	1A	60.6748
AX-94675475	1A	60.6748
AX-94733674	1A	60.6748
AX-94735017	1A	60.6748
AX-94873862	1A	60.6748
AX-94908676	1A	60.6748
AX-94923152	1A	60.6748
AX-94930108	1A	60.6748
AX-94938479	1A	60.6748
AX-94939428	1A	60.6748
AX-94978569	1A	60.6748
AX-95011283	1A	60.6748
AX-95220698	1A	60.6748
AX-94679107	1A	62.3421
AX-94880135	1A	62.3421
AX-94450466	1A	64.0094
AX-94532387	1A	64.0094
AX-94621904	1A	64.0094
AX-94637798	1A	64.0094
AX-94679841	1A	64.0094
AX-94727364	1A	64.0094
AX-94733053	1A	64.0094
AX-94791280	1A	64.0094
AX-94801264	1A	64.0094
AX-94859324	1A	64.0094
AX-94881071	1A	64.0094
AX-94888592	1A	64.0094
AX-94890463	1A	64.0094
AX-94911903	1A	64.0094
AX-94976542	1A	64.0094
AX-95112297	1A	64.0094
AX-95152096	1A	64.0094
AX-95179562	1A	64.0094
AX-95239997	1A	64.0094
AX-94415522	1A	65.6767
AX-94421397	1A	65.6767
AX-94423668	1A	65.6767
AX-94429735	1A	65.6767
AX-94432350	1A	65.6767
AX-94433740	1A	65.6767
AX-94439572	1A	65.6767
AX-94475899	1A	65.6767
AX-94484680	1A	65.6767
AX-94500601	1A	65.6767
AX-94501169	1A	65.6767
AX-94534354	1A	65.6767
AX-94538138	1A	65.6767
AX-94539054	1A	65.6767
AX-94565596	1A	65.6767
AX-94568090	1A	65.6767
AX-94577310	1A	65.6767
AX-94582814	1A	65.6767
AX-94611416	1A	65.6767
AX-94614522	1A	65.6767
AX-94623856	1A	65.6767
AX-94630248	1A	65.6767
AX-94652255	1A	65.6767
AX-94660088	1A	65.6767
AX-94661917	1A	65.6767
AX-94662565	1A	65.6767
AX-94667126	1A	65.6767
AX-94673859	1A	65.6767
AX-94678375	1A	65.6767
AX-94680242	1A	65.6767
AX-94692844	1A	65.6767
AX-94705715	1A	65.6767
AX-94706548	1A	65.6767
AX-94710033	1A	65.6767
AX-94712491	1A	65.6767
AX-94720585	1A	65.6767
AX-94720704	1A	65.6767
AX-94734649	1A	65.6767
AX-94739859	1A	65.6767
AX-94756999	1A	65.6767
AX-94768938	1A	65.6767
AX-94787755	1A	65.6767
AX-94793862	1A	65.6767
AX-94800711	1A	65.6767
AX-94807355	1A	65.6767
AX-94828657	1A	65.6767
AX-94829635	1A	65.6767
AX-94834230	1A	65.6767
AX-94846150	1A	65.6767
AX-94852596	1A	65.6767
AX-94853626	1A	65.6767
AX-94871765	1A	65.6767
AX-94885922	1A	65.6767
AX-94902942	1A	65.6767
AX-94909505	1A	65.6767
AX-94924674	1A	65.6767
AX-94930768	1A	65.6767
AX-94961339	1A	65.6767
AX-94970991	1A	65.6767
AX-94982852	1A	65.6767
AX-94987618	1A	65.6767
AX-94988535	1A	65.6767
AX-95017254	1A	65.6767
AX-95077350	1A	65.6767
AX-95080900	1A	65.6767
AX-95091699	1A	65.6767
AX-95093052	1A	65.6767
AX-95096236	1A	65.6767
AX-95106129	1A	65.6767
AX-95107625	1A	65.6767
AX-95109260	1A	65.6767
AX-95115324	1A	65.6767
AX-95117800	1A	65.6767
AX-95119825	1A	65.6767
AX-95157986	1A	65.6767
AX-95161530	1A	65.6767
AX-95182057	1A	65.6767
AX-95183417	1A	65.6767
AX-95190645	1A	65.6767
AX-95199256	1A	65.6767
AX-95222692	1A	65.6767
AX-95226551	1A	65.6767
AX-95243655	1A	65.6767
AX-95250523	1A	65.6767
AX-95257318	1A	65.6767
AX-94404380	1A	69.015
AX-95243889	1A	69.015
AX-94393537	1A	84.4909
AX-94444367	1A	84.4909
AX-94461901	1A	84.4909
AX-94474163	1A	84.4909
AX-94591297	1A	84.4909
AX-94607697	1A	84.4909
AX-94698280	1A	84.4909
AX-94870614	1A	84.4909
AX-94933490	1A	84.4909
AX-94972950	1A	84.4909
AX-94993495	1A	84.4909
AX-95119025	1A	84.4909
AX-95142231	1A	84.4909
AX-95174404	1A	84.4909
AX-95182329	1A	84.4909
AX-94411311	1A	86.1865
AX-94737776	1A	86.1865
AX-94760760	1A	87.8821
AX-95199201	1A	87.8821
AX-94531907	1A	91.2203
AX-94611725	1A	91.2203
AX-94757711	1A	91.2203
AX-94997787	1A	91.2203
AX-94392216	1A	92.8876
AX-94401457	1A	92.8876
AX-94405988	1A	92.8876
AX-94489369	1A	92.8876
AX-94508349	1A	92.8876
AX-94541429	1A	92.8876
AX-94567674	1A	92.8876
AX-94588089	1A	92.8876
AX-94588633	1A	92.8876
AX-94594102	1A	92.8876
AX-94604756	1A	92.8876
AX-94605574	1A	92.8876
AX-94617088	1A	92.8876
AX-94624297	1A	92.8876
AX-94635540	1A	92.8876
AX-94657330	1A	92.8876
AX-94658760	1A	92.8876
AX-94669768	1A	92.8876
AX-94702650	1A	92.8876
AX-94710260	1A	92.8876
AX-94710443	1A	92.8876
AX-94726834	1A	92.8876
AX-94739907	1A	92.8876
AX-94757475	1A	92.8876
AX-94759417	1A	92.8876
AX-94770475	1A	92.8876
AX-94823655	1A	92.8876
AX-94827271	1A	92.8876
AX-94859770	1A	92.8876
AX-94870284	1A	92.8876
AX-94883822	1A	92.8876
AX-94898650	1A	92.8876
AX-94918149	1A	92.8876
AX-94929704	1A	92.8876
AX-94934274	1A	92.8876
AX-94942149	1A	92.8876
AX-94943527	1A	92.8876
AX-94953700	1A	92.8876
AX-94953941	1A	92.8876
AX-94968592	1A	92.8876
AX-94973247	1A	92.8876
AX-94981096	1A	92.8876
AX-95002898	1A	92.8876
AX-95008599	1A	92.8876
AX-95011281	1A	92.8876
AX-95069849	1A	92.8876
AX-95085405	1A	92.8876
AX-95101798	1A	92.8876
AX-95101869	1A	92.8876
AX-95123171	1A	92.8876
AX-95138726	1A	92.8876
AX-95172174	1A	92.8876
AX-95181262	1A	92.8876
AX-95233334	1A	92.8876
AX-95258819	1A	92.8876
AX-94992779	1A	101.299
AX-95213485	1A	101.299
AX-94559206	1A	104.638
AX-94886233	1A	104.638
AX-95146847	1A	104.638
AX-94438969	1A	106.305
AX-94559879	1A	106.305
AX-94962822	1A	106.305
AX-95199401	1A	106.305
AX-94583326	1A	107.972
AX-94734710	1A	107.972
AX-94914484	1A	107.972
AX-94451493	1A	109.64
AX-94638402	1A	109.64
AX-94713471	1A	109.64
AX-94793874	1A	109.64
AX-94816099	1A	109.64
AX-94865728	1A	109.64
AX-94972719	1A	109.64
AX-94992062	1A	109.64
AX-95072103	1A	109.64
AX-95129506	1A	109.64
AX-95158135	1A	109.64
AX-95191473	1A	109.64
AX-95219835	1A	109.64
AX-94455868	1A	111.307
AX-94901660	1A	111.307
AX-94917012	1A	111.307
AX-94936171	1A	111.307
AX-95130477	1A	111.307
AX-95131739	1A	111.307
AX-94548700	1A	114.645
AX-94711108	1A	114.645
AX-94656357	1A	116.312
AX-94849933	1A	116.312
AX-94433522	1A	119.651
AX-94456055	1A	119.651
AX-94526630	1A	119.651
AX-94759570	1A	119.651
AX-94849540	1A	119.651
AX-94921896	1A	119.651
AX-95079481	1A	119.651
AX-95086496	1A	119.651
AX-95153267	1A	119.651
AX-95188488	1A	119.651
AX-95237406	1A	119.651
AX-94391799	1A	121.318
AX-94427398	1A	121.318
AX-94445887	1A	121.318
AX-94488373	1A	121.318
AX-94510811	1A	121.318
AX-94519730	1A	121.318
AX-94536790	1A	121.318
AX-94556635	1A	121.318
AX-94585237	1A	121.318
AX-94633263	1A	121.318
AX-94638158	1A	121.318
AX-94643850	1A	121.318
AX-94790736	1A	121.318
AX-94803018	1A	121.318
AX-94831351	1A	121.318
AX-94847008	1A	121.318
AX-94883232	1A	121.318
AX-94921927	1A	121.318
AX-94923850	1A	121.318
AX-94943756	1A	121.318
AX-94975395	1A	121.318
AX-95009775	1A	121.318
AX-95011702	1A	121.318
AX-95163773	1A	121.318
AX-95225202	1A	121.318
AX-95230513	1A	121.318
AX-95124804	1A	122.985
AX-95243926	1A	122.985
AX-94428433	1A	126.324
AX-94438127	1A	126.324
AX-94480589	1A	126.324
AX-94498821	1A	126.324
AX-94685421	1A	126.324
AX-94784838	1A	126.324
AX-94811199	1A	126.324
AX-94906803	1A	126.324
AX-94926263	1A	126.324
AX-94982193	1A	126.324
AX-95005161	1A	126.324
AX-95009644	1A	126.324
AX-95112721	1A	126.324
AX-95125583	1A	126.324
AX-95194074	1A	126.324
AX-95205147	1A	126.324
AX-95252870	1A	126.324
AX-94904199	1A	127.991
AX-95076960	1A	127.991
AX-94739433	1A	129.686
AX-94924764	1A	129.686
AX-95017131	1A	129.686
AX-94388512	1A	131.382
AX-94399089	1A	131.382
AX-94490376	1A	131.382
AX-94492795	1A	131.382
AX-94629356	1A	131.382
AX-94699333	1A	131.382
AX-94707084	1A	131.382
AX-94746554	1A	131.382
AX-94916468	1A	131.382
AX-94927997	1A	131.382
AX-95080736	1A	131.382
AX-95198220	1A	131.382
AX-95239549	1A	131.382
AX-95153764	1A	138.089
AX-95182395	1A	138.089
AX-95186496	1A	138.089
AX-94587831	1A	141.484
AX-94650853	1A	141.484
AX-94393003	1A	144.879
AX-94432531	1A	144.879
AX-94443081	1A	144.879
AX-94449860	1A	144.879
AX-94452564	1A	144.879
AX-94455455	1A	144.879
AX-94470541	1A	144.879
AX-94494685	1A	144.879
AX-94495498	1A	144.879
AX-94531046	1A	144.879
AX-94532706	1A	144.879
AX-94533092	1A	144.879
AX-94564914	1A	144.879
AX-94586112	1A	144.879
AX-94586548	1A	144.879
AX-94630858	1A	144.879
AX-94654729	1A	144.879
AX-94658118	1A	144.879
AX-94673150	1A	144.879
AX-94684631	1A	144.879
AX-94696434	1A	144.879
AX-94699494	1A	144.879
AX-94730895	1A	144.879
AX-94737395	1A	144.879
AX-94754337	1A	144.879
AX-94813794	1A	144.879
AX-94866908	1A	144.879
AX-94872092	1A	144.879
AX-94934521	1A	144.879
AX-94977891	1A	144.879
AX-94991253	1A	144.879
AX-95100730	1A	144.879
AX-95111595	1A	144.879
AX-95130296	1A	144.879
AX-95149925	1A	144.879
AX-95169538	1A	144.879
AX-95187439	1A	144.879
AX-95187921	1A	144.879
AX-95189136	1A	144.879
AX-95202637	1A	144.879
AX-95206724	1A	144.879
AX-95251857	1A	144.879
AX-94419754	1A	146.546
AX-94690026	1A	146.546
AX-94764642	1A	146.546
AX-94773512	1A	146.546
AX-94804624	1A	146.546
AX-94932530	1A	146.546
AX-95084022	1A	146.546
AX-95183730	1A	146.546
AX-95217719	1A	146.546
AX-94435585	1A	148.213
AX-94788718	1A	148.213
AX-94813825	1A	148.213
AX-94848601	1A	148.213
AX-94896233	1A	148.213
AX-95014571	1A	148.213
AX-95088297	1A	148.213
AX-95177347	1A	148.213
AX-95232262	1A	148.213
AX-94959207	1A	149.881
AX-94988962	1A	149.881
AX-94418406	1A	151.548
AX-94501859	1A	151.548
AX-95071247	1A	151.548
AX-95167576	1A	151.548
AX-95227941	1A	151.548
AX-94761624	1A	153.243
AX-94930690	1A	153.243
AX-94381913	1A	156.638
AX-94397948	1A	156.638
AX-94398114	1A	156.638
AX-94399869	1A	156.638
AX-94403897	1A	156.638
AX-94404227	1A	156.638
AX-94408930	1A	156.638
AX-94415319	1A	156.638
AX-94415704	1A	156.638
AX-94425608	1A	156.638
AX-94430461	1A	156.638
AX-94431963	1A	156.638
AX-94432468	1A	156.638
AX-94435869	1A	156.638
AX-94439447	1A	156.638
AX-94443776	1A	156.638
AX-94446216	1A	156.638
AX-94453050	1A	156.638
AX-94453063	1A	156.638
AX-94456108	1A	156.638
AX-94456410	1A	156.638
AX-94457553	1A	156.638
AX-94458519	1A	156.638
AX-94458658	1A	156.638
AX-94461573	1A	156.638
AX-94463381	1A	156.638
AX-94464572	1A	156.638
AX-94470674	1A	156.638
AX-94476963	1A	156.638
AX-94477868	1A	156.638
AX-94479920	1A	156.638
AX-94480929	1A	156.638
AX-94482493	1A	156.638
AX-94490519	1A	156.638
AX-94493078	1A	156.638
AX-94493329	1A	156.638
AX-94493970	1A	156.638
AX-94496122	1A	156.638
AX-94498242	1A	156.638
AX-94501589	1A	156.638
AX-94501635	1A	156.638
AX-94503050	1A	156.638
AX-94506926	1A	156.638
AX-94509726	1A	156.638
AX-94510917	1A	156.638
AX-94514773	1A	156.638
AX-94520045	1A	156.638
AX-94527213	1A	156.638
AX-94544675	1A	156.638
AX-94558425	1A	156.638
AX-94561920	1A	156.638
AX-94564281	1A	156.638
AX-94581406	1A	156.638
AX-94581948	1A	156.638
AX-94583205	1A	156.638
AX-94586534	1A	156.638
AX-94591258	1A	156.638
AX-94594465	1A	156.638
AX-94596280	1A	156.638
AX-94601275	1A	156.638
AX-94602146	1A	156.638
AX-94602792	1A	156.638
AX-94611210	1A	156.638
AX-94623424	1A	156.638
AX-94624330	1A	156.638
AX-94631437	1A	156.638
AX-94632095	1A	156.638
AX-94635331	1A	156.638
AX-94648151	1A	156.638
AX-94651412	1A	156.638
AX-94652850	1A	156.638
AX-94663711	1A	156.638
AX-94668903	1A	156.638
AX-94673471	1A	156.638
AX-94679173	1A	156.638
AX-94680963	1A	156.638
AX-94681780	1A	156.638
AX-94691310	1A	156.638
AX-94692364	1A	156.638
AX-94695076	1A	156.638
AX-94695356	1A	156.638
AX-94697418	1A	156.638
AX-94698308	1A	156.638
AX-94714980	1A	156.638
AX-94715107	1A	156.638
AX-94715273	1A	156.638
AX-94716299	1A	156.638
AX-94716494	1A	156.638
AX-94720933	1A	156.638
AX-94725051	1A	156.638
AX-94726514	1A	156.638
AX-94737295	1A	156.638
AX-94739356	1A	156.638
AX-94750195	1A	156.638
AX-94751755	1A	156.638
AX-94751927	1A	156.638
AX-94752690	1A	156.638
AX-94753705	1A	156.638
AX-94765610	1A	156.638
AX-94767366	1A	156.638
AX-94768790	1A	156.638
AX-94769778	1A	156.638
AX-94772173	1A	156.638
AX-94781823	1A	156.638
AX-94782613	1A	156.638
AX-94785602	1A	156.638
AX-94788247	1A	156.638
AX-94788934	1A	156.638
AX-94789392	1A	156.638
AX-94793790	1A	156.638
AX-94798948	1A	156.638
AX-94806987	1A	156.638
AX-94810269	1A	156.638
AX-94818262	1A	156.638
AX-94818544	1A	156.638
AX-94822580	1A	156.638
AX-94823455	1A	156.638
AX-94824792	1A	156.638
AX-94826199	1A	156.638
AX-94830572	1A	156.638
AX-94835672	1A	156.638
AX-94845461	1A	156.638
AX-94855210	1A	156.638
AX-94867094	1A	156.638
AX-94871654	1A	156.638
AX-94874070	1A	156.638
AX-94878140	1A	156.638
AX-94890015	1A	156.638
AX-94897502	1A	156.638
AX-94903369	1A	156.638
AX-94912092	1A	156.638
AX-94927912	1A	156.638
AX-94933417	1A	156.638
AX-94934167	1A	156.638
AX-94934504	1A	156.638
AX-94943865	1A	156.638
AX-94944523	1A	156.638
AX-94944704	1A	156.638
AX-94945554	1A	156.638
AX-94946932	1A	156.638
AX-94948911	1A	156.638
AX-94951318	1A	156.638
AX-94952914	1A	156.638
AX-94959265	1A	156.638
AX-94972200	1A	156.638
AX-94973540	1A	156.638
AX-94978482	1A	156.638
AX-94986365	1A	156.638
AX-94988584	1A	156.638
AX-94991638	1A	156.638
AX-94993309	1A	156.638
AX-94997484	1A	156.638
AX-94999616	1A	156.638
AX-95001661	1A	156.638
AX-95002892	1A	156.638
AX-95006488	1A	156.638
AX-95011371	1A	156.638
AX-95014953	1A	156.638
AX-95016932	1A	156.638
AX-95017779	1A	156.638
AX-95018316	1A	156.638
AX-95024199	1A	156.638
AX-95074028	1A	156.638
AX-95081035	1A	156.638
AX-95085494	1A	156.638
AX-95085503	1A	156.638
AX-95095578	1A	156.638
AX-95096306	1A	156.638
AX-95099834	1A	156.638
AX-95101194	1A	156.638
AX-95101835	1A	156.638
AX-95107993	1A	156.638
AX-95117105	1A	156.638
AX-95119628	1A	156.638
AX-95123190	1A	156.638
AX-95125648	1A	156.638
AX-95131848	1A	156.638
AX-95132090	1A	156.638
AX-95133484	1A	156.638
AX-95135795	1A	156.638
AX-95137753	1A	156.638
AX-95141662	1A	156.638
AX-95143174	1A	156.638
AX-95148535	1A	156.638
AX-95151706	1A	156.638
AX-95152957	1A	156.638
AX-95153128	1A	156.638
AX-95159518	1A	156.638
AX-95160975	1A	156.638
AX-95167291	1A	156.638
AX-95170825	1A	156.638
AX-95175380	1A	156.638
AX-95177046	1A	156.638
AX-95179857	1A	156.638
AX-95182518	1A	156.638
AX-95193583	1A	156.638
AX-95203621	1A	156.638
AX-95208211	1A	156.638
AX-95226312	1A	156.638
AX-95226421	1A	156.638
AX-95229358	1A	156.638
AX-95244172	1A	156.638
AX-94490460	1A	158.334
AX-94501990	1A	158.334
AX-94652362	1A	158.334
AX-94984793	1A	158.334
AX-94382831	1A	161.729
AX-94388978	1A	161.729
AX-94400371	1A	161.729
AX-94406568	1A	161.729
AX-94408765	1A	161.729
AX-94410462	1A	161.729
AX-94412593	1A	161.729
AX-94413638	1A	161.729
AX-94415384	1A	161.729
AX-94418426	1A	161.729
AX-94437183	1A	161.729
AX-94444765	1A	161.729
AX-94448759	1A	161.729
AX-94464122	1A	161.729
AX-94472916	1A	161.729
AX-94494012	1A	161.729
AX-94497542	1A	161.729
AX-94539875	1A	161.729
AX-94541533	1A	161.729
AX-94542509	1A	161.729
AX-94544988	1A	161.729
AX-94552774	1A	161.729
AX-94559279	1A	161.729
AX-94566415	1A	161.729
AX-94584289	1A	161.729
AX-94594300	1A	161.729
AX-94600507	1A	161.729
AX-94607881	1A	161.729
AX-94621711	1A	161.729
AX-94661235	1A	161.729
AX-94664890	1A	161.729
AX-94665409	1A	161.729
AX-94704464	1A	161.729
AX-94705971	1A	161.729
AX-94730282	1A	161.729
AX-94751395	1A	161.729
AX-94752417	1A	161.729
AX-94760203	1A	161.729
AX-94775416	1A	161.729
AX-94777057	1A	161.729
AX-94780105	1A	161.729
AX-94790278	1A	161.729
AX-94820313	1A	161.729
AX-94840143	1A	161.729
AX-94841333	1A	161.729
AX-94890395	1A	161.729
AX-94937595	1A	161.729
AX-94957936	1A	161.729
AX-94962498	1A	161.729
AX-94982625	1A	161.729
AX-94997890	1A	161.729
AX-95013723	1A	161.729
AX-95018457	1A	161.729
AX-95089938	1A	161.729
AX-95105199	1A	161.729
AX-95113830	1A	161.729
AX-95164645	1A	161.729
AX-95166038	1A	161.729
AX-95175669	1A	161.729
AX-95187709	1A	161.729
AX-95206911	1A	161.729
AX-95215488	1A	161.729
AX-95228422	1A	161.729
AX-95071919	1A	163.396
AX-95090457	1A	163.396
AX-94806537	1A	166.735
AX-95193448	1A	166.735
AX-94387523	1A	168.402
AX-94393655	1A	168.402
AX-94405126	1A	168.402
AX-94432952	1A	168.402
AX-94452089	1A	168.402
AX-94466904	1A	168.402
AX-94473119	1A	168.402
AX-94500893	1A	168.402
AX-94519347	1A	168.402
AX-94546321	1A	168.402
AX-94549265	1A	168.402
AX-94636314	1A	168.402
AX-94645318	1A	168.402
AX-94662176	1A	168.402
AX-94679398	1A	168.402
AX-94683333	1A	168.402
AX-94706854	1A	168.402
AX-94719212	1A	168.402
AX-94724771	1A	168.402
AX-94730424	1A	168.402
AX-94755693	1A	168.402
AX-94768467	1A	168.402
AX-94772467	1A	168.402
AX-94775110	1A	168.402
AX-94792898	1A	168.402
AX-94801568	1A	168.402
AX-94817588	1A	168.402
AX-94838124	1A	168.402
AX-94874885	1A	168.402
AX-94875204	1A	168.402
AX-94910990	1A	168.402
AX-94912730	1A	168.402
AX-94922641	1A	168.402
AX-94932083	1A	168.402
AX-94935011	1A	168.402
AX-94974219	1A	168.402
AX-94983368	1A	168.402
AX-94985361	1A	168.402
AX-95020345	1A	168.402
AX-95020801	1A	168.402
AX-95021422	1A	168.402
AX-95082367	1A	168.402
AX-95129746	1A	168.402
AX-95138427	1A	168.402
AX-95166949	1A	168.402
AX-95169985	1A	168.402
AX-95221292	1A	168.402
AX-95240787	1A	168.402
AX-95247350	1A	168.402
AX-94385307	1A	170.069
AX-94557713	1A	170.069
AX-94865782	1A	170.069
AX-95184862	1A	170.069
AX-94400275	1A	171.736
AX-94404955	1A	171.736
AX-94412153	1A	171.736
AX-94415383	1A	171.736
AX-94417411	1A	171.736
AX-94432618	1A	171.736
AX-94432680	1A	171.736
AX-94451045	1A	171.736
AX-94474911	1A	171.736
AX-94489119	1A	171.736
AX-94508066	1A	171.736
AX-94511465	1A	171.736
AX-94778477	1A	171.736
AX-94787873	1A	171.736
AX-94864286	1A	171.736
AX-95015785	1A	171.736
AX-95072845	1A	171.736
AX-95176482	1A	171.736
AX-95196552	1A	171.736
AX-95197306	1A	171.736
AX-94442760	1A	173.404
AX-94558126	1A	173.404
AX-94608897	1A	173.404
AX-94620541	1A	173.404
AX-94691845	1A	173.404
AX-94883897	1A	173.404
AX-94974367	1A	173.404
AX-95122709	1A	173.404
AX-95258521	1A	173.404
AX-94432777	1A	181.816
AX-94715685	1A	181.816
AX-95130735	1A	181.816
AX-95134433	1A	181.816
AX-94384181	1A	193.701
AX-94423418	1A	193.701
AX-95102105	1A	193.701
AX-95170756	1A	193.701
AX-95229077	1A	193.701
AX-94386915	1A	195.368
AX-94428309	1A	195.368
AX-94435378	1A	195.368
AX-94448171	1A	195.368
AX-94479887	1A	195.368
AX-94481367	1A	195.368
AX-94489283	1A	195.368
AX-94524881	1A	195.368
AX-94550273	1A	195.368
AX-94583334	1A	195.368
AX-94597364	1A	195.368
AX-94649593	1A	195.368
AX-94682929	1A	195.368
AX-94707091	1A	195.368
AX-94746949	1A	195.368
AX-94800416	1A	195.368
AX-94848982	1A	195.368
AX-94878640	1A	195.368
AX-94943326	1A	195.368
AX-94979762	1A	195.368
AX-94997258	1A	195.368
AX-94997815	1A	195.368
AX-95006353	1A	195.368
AX-95023940	1A	195.368
AX-95071932	1A	195.368
AX-95134883	1A	195.368
AX-95141210	1A	195.368
AX-95174835	1A	195.368
AX-95199606	1A	195.368
AX-95207978	1A	195.368
AX-95240098	1A	195.368
AX-94504536	1A	197.064
AX-94509297	1A	197.064
AX-94386020	1A	198.76
AX-94490278	1A	198.76
AX-94657494	1A	198.76
AX-94667837	1A	198.76
AX-94807271	1A	198.76
AX-94822843	1A	198.76
AX-95009535	1A	198.76
AX-95201036	1A	198.76
AX-94442121	1A	200.427
AX-94606164	1A	200.427
AX-94639910	1A	200.427
AX-94701298	1A	200.427
AX-94820955	1A	200.427
AX-94906410	1A	200.427
AX-94914663	1A	200.427
AX-95137686	1A	200.427
AX-94388091	1A	202.094
AX-94619058	1A	202.094
AX-95194633	1A	202.094
AX-94428373	1A	203.761
AX-95121546	1A	203.761
AX-94542328	1A	207.1
AX-94638239	1A	207.1
AX-94394930	1A	210.438
AX-94455494	1A	210.438
AX-94481909	1A	210.438
AX-94548062	1A	210.438
AX-94669132	1A	210.438
AX-94783668	1A	210.438
AX-94816253	1A	210.438
AX-94817003	1A	210.438
AX-95088854	1A	210.438
AX-95203241	1A	210.438
AX-94401685	1A	212.105
AX-94423382	1A	212.105
AX-94456296	1A	212.105
AX-94492139	1A	212.105
AX-94519549	1A	212.105
AX-94527824	1A	212.105
AX-94548118	1A	212.105
AX-94608679	1A	212.105
AX-94618537	1A	212.105
AX-94638876	1A	212.105
AX-94663476	1A	212.105
AX-94672704	1A	212.105
AX-94809509	1A	212.105
AX-94832079	1A	212.105
AX-94853215	1A	212.105
AX-94871677	1A	212.105
AX-94987165	1A	212.105
AX-95071361	1A	212.105
AX-95083535	1A	212.105
AX-95125314	1A	212.105
AX-95152550	1A	212.105
AX-95172480	1A	212.105
AX-95179118	1A	212.105
AX-95220621	1A	212.105
AX-95246262	1A	212.105
AX-95247618	1A	212.105
AX-94746671	1A	213.773
AX-94893636	1A	213.773
AX-94696632	1A	218.789
AX-95257015	1A	218.789
AX-94402125	1A	222.128
AX-94624955	1A	222.128
AX-94911974	1A	222.128
AX-95239187	1A	222.128
AX-94516618	1A	223.823
AX-94535560	1A	223.823
AX-94918315	1A	223.823
AX-94399539	1A	227.218
AX-94423125	1A	227.218
AX-94433280	1A	227.218
AX-94437971	1A	227.218
AX-94471625	1A	227.218
AX-94484158	1A	227.218
AX-94486508	1A	227.218
AX-94493046	1A	227.218
AX-94501853	1A	227.218
AX-94516459	1A	227.218
AX-94526489	1A	227.218
AX-94545249	1A	227.218
AX-94561615	1A	227.218
AX-94709121	1A	227.218
AX-94725964	1A	227.218
AX-94769932	1A	227.218
AX-94927265	1A	227.218
AX-94964616	1A	227.218
AX-94991035	1A	227.218
AX-94996612	1A	227.218
AX-95077734	1A	227.218
AX-95203503	1A	227.218
AX-95207652	1A	227.218
AX-94506216	1A	230.556
AX-94975495	1A	230.556
AX-94492604	1A	232.224
AX-94493554	1A	232.224
AX-94504454	1A	232.224
AX-94583506	1A	232.224
AX-94868846	1A	232.224
AX-94869025	1A	232.224
AX-94974056	1A	232.224
AX-95096706	1A	232.224
AX-95132902	1A	232.224
AX-95180494	1A	232.224
AX-94466121	1A	237.241
AX-94471267	1A	237.241
AX-94750270	1A	237.241
AX-94759764	1A	237.241
AX-94431446	1A	240.579
AX-94614693	1A	240.579
AX-94743139	1A	240.579
AX-94932489	1A	240.579
AX-95155390	1A	240.579
AX-94391640	1A	242.246
AX-94416319	1A	242.246
AX-94428293	1A	242.246
AX-94440483	1A	242.246
AX-94440857	1A	242.246
AX-94441538	1A	242.246
AX-94453690	1A	242.246
AX-94463396	1A	242.246
AX-94465995	1A	242.246
AX-94491025	1A	242.246
AX-94494632	1A	242.246
AX-94501793	1A	242.246
AX-94503180	1A	242.246
AX-94510366	1A	242.246
AX-94537227	1A	242.246
AX-94567955	1A	242.246
AX-94571949	1A	242.246
AX-94575532	1A	242.246
AX-94578585	1A	242.246
AX-94638930	1A	242.246
AX-94671517	1A	242.246
AX-94730172	1A	242.246
AX-94730363	1A	242.246
AX-94748334	1A	242.246
AX-94749369	1A	242.246
AX-94760371	1A	242.246
AX-94763101	1A	242.246
AX-94770673	1A	242.246
AX-94782046	1A	242.246
AX-94786204	1A	242.246
AX-94792339	1A	242.246
AX-94796059	1A	242.246
AX-94801895	1A	242.246
AX-94806283	1A	242.246
AX-94825044	1A	242.246
AX-94833227	1A	242.246
AX-94833802	1A	242.246
AX-94861980	1A	242.246
AX-94867069	1A	242.246
AX-94878792	1A	242.246
AX-94919837	1A	242.246
AX-94921247	1A	242.246
AX-94921268	1A	242.246
AX-94943000	1A	242.246
AX-94946274	1A	242.246
AX-94959824	1A	242.246
AX-94968734	1A	242.246
AX-94972237	1A	242.246
AX-94972310	1A	242.246
AX-94972631	1A	242.246
AX-94974760	1A	242.246
AX-95003703	1A	242.246
AX-95083573	1A	242.246
AX-95105873	1A	242.246
AX-95111985	1A	242.246
AX-95115714	1A	242.246
AX-95124971	1A	242.246
AX-95130763	1A	242.246
AX-95150857	1A	242.246
AX-95151567	1A	242.246
AX-95153886	1A	242.246
AX-95159844	1A	242.246
AX-95174588	1A	242.246
AX-95181200	1A	242.246
AX-95181892	1A	242.246
AX-95189165	1A	242.246
AX-95207676	1A	242.246
AX-95210862	1A	242.246
AX-95220415	1A	242.246
AX-95229210	1A	242.246
AX-95229274	1A	242.246
AX-95240730	1A	242.246
AX-95241217	1A	242.246
AX-95242386	1A	242.246
AX-95254406	1A	242.246
AX-95256059	1A	242.246
AX-94798113	1A	243.942
AX-95095659	1A	243.942
AX-94500757	1A	247.337
AX-94831091	1A	247.337
AX-94891434	1A	247.337
AX-94971351	1A	247.337
AX-95097878	1A	247.337
AX-95122124	1A	247.337
AX-94510190	1A	249.004
AX-94641887	1A	249.004
AX-94650089	1A	249.004
AX-94931650	1A	249.004
AX-94963456	1A	249.004
AX-94964156	1A	249.004
AX-95021716	1A	249.004
AX-94406786	1A	255.711
AX-94484225	1A	255.711
AX-94605082	1A	255.711
AX-94648604	1A	255.711
AX-94732589	1A	255.711
AX-94900286	1A	255.711
AX-95012590	1A	255.711
AX-95147962	1A	255.711
AX-94417718	1A	259.049
AX-94458307	1A	259.049
AX-94480220	1A	259.049
AX-94585050	1A	259.049
AX-94615754	1A	259.049
AX-94735921	1A	259.049
AX-94736402	1A	259.049
AX-94751134	1A	259.049
AX-94869817	1A	259.049
AX-94507844	1A	264.066
AX-94805094	1A	264.066
AX-94868974	1A	264.066
AX-95139778	1A	264.066
AX-95142308	1A	264.066
AX-94383610	1A	267.404
AX-94399634	1A	267.404
AX-94407377	1A	267.404
AX-94409440	1A	267.404
AX-94471356	1A	267.404
AX-94489672	1A	267.404
AX-94528588	1A	267.404
AX-94574670	1A	267.404
AX-94740250	1A	267.404
AX-94825696	1A	267.404
AX-95071223	1A	267.404
AX-95108645	1A	267.404
AX-94414564	1A	269.099
AX-95170947	1A	269.099
AX-94534146	1A	275.921
AX-94544499	1A	275.921
AX-94922893	1A	275.921
AX-94929421	1A	275.921
AX-94942150	1A	275.921
AX-95118848	1A	275.921
AX-94381755	1A	291.397
AX-94402501	1A	291.397
AX-95120812	1A	291.397
AX-94431628	1A	323.527
AX-95181099	1A	323.527
AX-94401449	1A	325.194
AX-94419714	1A	325.194
AX-94475793	1A	325.194
AX-94481235	1A	325.194
AX-94510350	1A	325.194
AX-94525616	1A	325.194
AX-94560981	1A	325.194
AX-94577239	1A	325.194
AX-94583778	1A	325.194
AX-94587281	1A	325.194
AX-94605497	1A	325.194
AX-94616058	1A	325.194
AX-94616642	1A	325.194
AX-94616937	1A	325.194
AX-94626093	1A	325.194
AX-94626646	1A	325.194
AX-94645056	1A	325.194
AX-94646248	1A	325.194
AX-94649288	1A	325.194
AX-94661677	1A	325.194
AX-94662373	1A	325.194
AX-94685033	1A	325.194
AX-94791960	1A	325.194
AX-94827218	1A	325.194
AX-94862148	1A	325.194
AX-94906947	1A	325.194
AX-94921574	1A	325.194
AX-94921812	1A	325.194
AX-94941313	1A	325.194
AX-94965570	1A	325.194
AX-94972660	1A	325.194
AX-94975781	1A	325.194
AX-95116236	1A	325.194
AX-95116621	1A	325.194
AX-95126554	1A	325.194
AX-95150580	1A	325.194
AX-95169401	1A	325.194
AX-95203766	1A	325.194
AX-95207457	1A	325.194
AX-95208803	1A	325.194
AX-95214594	1A	325.194
AX-95241820	1A	325.194
AX-95246729	1A	325.194
AX-95247700	1A	325.194
AX-94541118	1A	326.862
AX-95144698	1A	326.862
AX-95194884	1A	326.862
AX-94400851	1A	328.529
AX-94422374	1A	328.529
AX-94434674	1A	328.529
AX-94472210	1A	328.529
AX-94515437	1A	328.529
AX-94636859	1A	328.529
AX-94655671	1A	328.529
AX-94696697	1A	328.529
AX-94711993	1A	328.529
AX-94712087	1A	328.529
AX-94819902	1A	328.529
AX-94907953	1A	328.529
AX-94935017	1A	328.529
AX-94985254	1A	328.529
AX-94992551	1A	328.529
AX-94998567	1A	328.529
AX-95150880	1A	328.529
AX-95177581	1A	328.529
AX-95182585	1A	328.529
AX-94957250	1A	330.224
AX-95091369	1A	330.224
AX-95013529	1A	333.62
AX-95081407	1A	333.62
AX-94767509	1A	336.958
AX-95074884	1A	336.958
AX-94522769	1A	338.625
AX-94644019	1A	338.625
AX-95016218	1A	338.625
AX-95138946	1A	338.625
AX-94474537	1A	341.963
AX-94513690	1A	341.963
AX-94767190	1A	341.963
AX-94783713	1A	341.963
AX-94834553	1A	341.963
AX-94881765	1A	341.963
AX-94949746	1A	341.963
AX-95164006	1A	341.963
AX-95242676	1A	341.963
AX-94692677	1A	353.849
AX-94828594	1A	353.849
AX-95174049	1A	353.849
AX-94443333	1A	357.187
AX-94480654	1A	357.187
AX-94521760	1A	357.187
AX-94721885	1A	357.187
AX-94874424	1A	357.187
AX-95098174	1A	357.187
AX-95129091	1A	357.187
AX-94387692	1A	358.855
AX-94478330	1A	358.855
AX-94546527	1A	358.855
AX-94599681	1A	358.855
AX-94618262	1A	358.855
AX-94631048	1A	358.855
AX-94664571	1A	358.855
AX-94728300	1A	358.855
AX-94748521	1A	358.855
AX-94768180	1A	358.855
AX-94773828	1A	358.855
AX-94783558	1A	358.855
AX-94830269	1A	358.855
AX-94892480	1A	358.855
AX-94934717	1A	358.855
AX-94975547	1A	358.855
AX-95070557	1A	358.855
AX-95081838	1A	358.855
AX-95199255	1A	358.855
AX-94383069	1A	360.522
AX-94389563	1A	360.522
AX-94392325	1A	360.522
AX-94404686	1A	360.522
AX-94412321	1A	360.522
AX-94415016	1A	360.522
AX-94458662	1A	360.522
AX-94468765	1A	360.522
AX-94472141	1A	360.522
AX-94472716	1A	360.522
AX-94474833	1A	360.522
AX-94476104	1A	360.522
AX-94490957	1A	360.522
AX-94506762	1A	360.522
AX-94529847	1A	360.522
AX-94537648	1A	360.522
AX-94549069	1A	360.522
AX-94555900	1A	360.522
AX-94560950	1A	360.522
AX-94575061	1A	360.522
AX-94576173	1A	360.522
AX-94579659	1A	360.522
AX-94593727	1A	360.522
AX-94614591	1A	360.522
AX-94633445	1A	360.522
AX-94668040	1A	360.522
AX-94699123	1A	360.522
AX-94725326	1A	360.522
AX-94729286	1A	360.522
AX-94733833	1A	360.522
AX-94753032	1A	360.522
AX-94756360	1A	360.522
AX-94782462	1A	360.522
AX-94784992	1A	360.522
AX-94789084	1A	360.522
AX-94802829	1A	360.522
AX-94920566	1A	360.522
AX-94995442	1A	360.522
AX-95075617	1A	360.522
AX-95078005	1A	360.522
AX-95093802	1A	360.522
AX-95125586	1A	360.522
AX-95129962	1A	360.522
AX-95131980	1A	360.522
AX-95144411	1A	360.522
AX-95161601	1A	360.522
AX-95164209	1A	360.522
AX-95176840	1A	360.522
AX-95178715	1A	360.522
AX-95188403	1A	360.522
AX-95207554	1A	360.522
AX-95209586	1A	360.522
AX-95215528	1A	360.522
AX-95228073	1A	360.522
AX-95229257	1A	360.522
AX-95260893	1A	360.522
AX-94400751	1A	362.189
AX-94453513	1A	362.189
AX-95173807	1A	362.189
AX-94426237	1B	0
AX-94678644	1B	0
AX-94382966	1B	13.9072
AX-94723132	1B	13.9072
AX-94387109	1B	15.6028
AX-94423307	1B	15.6028
AX-94429628	1B	15.6028
AX-94432171	1B	15.6028
AX-94479306	1B	15.6028
AX-94499646	1B	15.6028
AX-94514771	1B	15.6028
AX-94539983	1B	15.6028
AX-94568562	1B	15.6028
AX-94617641	1B	15.6028
AX-94639335	1B	15.6028
AX-94668073	1B	15.6028
AX-94710167	1B	15.6028
AX-94711830	1B	15.6028
AX-94723069	1B	15.6028
AX-94784681	1B	15.6028
AX-94821333	1B	15.6028
AX-94822290	1B	15.6028
AX-94826205	1B	15.6028
AX-94846692	1B	15.6028
AX-94868621	1B	15.6028
AX-94933248	1B	15.6028
AX-94961270	1B	15.6028
AX-94963332	1B	15.6028
AX-95006928	1B	15.6028
AX-95071026	1B	15.6028
AX-95112868	1B	15.6028
AX-95129810	1B	15.6028
AX-95137820	1B	15.6028
AX-95140337	1B	15.6028
AX-95140351	1B	15.6028
AX-95142467	1B	15.6028
AX-95154509	1B	15.6028
AX-95154820	1B	15.6028
AX-95163069	1B	15.6028
AX-95178263	1B	15.6028
AX-95196508	1B	15.6028
AX-95209521	1B	15.6028
AX-94411764	1B	17.27
AX-94427378	1B	17.27
AX-94460988	1B	17.27
AX-94494546	1B	17.27
AX-94512277	1B	17.27
AX-94534952	1B	17.27
AX-94538348	1B	17.27
AX-94543551	1B	17.27
AX-94550967	1B	17.27
AX-94563702	1B	17.27
AX-94571430	1B	17.27
AX-94572557	1B	17.27
AX-94621372	1B	17.27
AX-94652478	1B	17.27
AX-94655800	1B	17.27
AX-94705239	1B	17.27
AX-94743394	1B	17.27
AX-94750392	1B	17.27
AX-94753595	1B	17.27
AX-94774635	1B	17.27
AX-94790397	1B	17.27
AX-94792625	1B	17.27
AX-94817218	1B	17.27
AX-94830409	1B	17.27
AX-94835330	1B	17.27
AX-94840696	1B	17.27
AX-94840885	1B	17.27
AX-94851766	1B	17.27
AX-94916899	1B	17.27
AX-94958913	1B	17.27
AX-94962580	1B	17.27
AX-94979672	1B	17.27
AX-94980178	1B	17.27
AX-94986557	1B	17.27
AX-95002339	1B	17.27
AX-95019311	1B	17.27
AX-95069128	1B	17.27
AX-95134231	1B	17.27
AX-95140480	1B	17.27
AX-95145217	1B	17.27
AX-95148849	1B	17.27
AX-95154813	1B	17.27
AX-95164111	1B	17.27
AX-95191491	1B	17.27
AX-95203634	1B	17.27
AX-95231315	1B	17.27
AX-95234554	1B	17.27
AX-95259195	1B	17.27
AX-94468664	1B	18.9373
AX-94960939	1B	18.9373
AX-94744832	1B	22.2756
AX-94872133	1B	22.2756
AX-94896535	1B	22.2756
AX-94908285	1B	35.9392
AX-94918106	1B	35.9392
AX-94454402	1B	44.351
AX-94510801	1B	44.351
AX-94648810	1B	44.351
AX-94654320	1B	44.351
AX-94654408	1B	44.351
AX-94681442	1B	44.351
AX-94769111	1B	44.351
AX-94776382	1B	44.351
AX-94779003	1B	44.351
AX-94816776	1B	44.351
AX-94846258	1B	44.351
AX-94848902	1B	44.351
AX-94886724	1B	44.351
AX-94973693	1B	44.351
AX-95008207	1B	44.351
AX-95079683	1B	44.351
AX-95135142	1B	44.351
AX-95207086	1B	44.351
AX-95226757	1B	44.351
AX-95247726	1B	44.351
AX-95258284	1B	44.351
AX-94384867	1B	47.6893
AX-94423575	1B	47.6893
AX-94475186	1B	47.6893
AX-94535781	1B	47.6893
AX-94538388	1B	47.6893
AX-94555117	1B	47.6893
AX-94574730	1B	47.6893
AX-94589510	1B	47.6893
AX-94608723	1B	47.6893
AX-94620471	1B	47.6893
AX-94667963	1B	47.6893
AX-94685030	1B	47.6893
AX-94694976	1B	47.6893
AX-94742771	1B	47.6893
AX-94777202	1B	47.6893
AX-94790297	1B	47.6893
AX-94801428	1B	47.6893
AX-94818043	1B	47.6893
AX-94846520	1B	47.6893
AX-94855796	1B	47.6893
AX-94869823	1B	47.6893
AX-94872844	1B	47.6893
AX-94903641	1B	47.6893
AX-95096217	1B	47.6893
AX-95156499	1B	47.6893
AX-95167922	1B	47.6893
AX-95185876	1B	47.6893
AX-95231974	1B	47.6893
AX-94744946	1B	49.3566
AX-94798346	1B	49.3566
AX-94799378	1B	49.3566
AX-94834356	1B	49.3566
AX-95125955	1B	49.3566
AX-94844912	1B	57.7684
AX-95201704	1B	57.7684
AX-94752483	1B	61.1067
AX-94822388	1B	61.1067
AX-94851949	1B	61.1067
AX-94381968	1B	62.774
AX-94398619	1B	62.774
AX-94400901	1B	62.774
AX-94455948	1B	62.774
AX-94502693	1B	62.774
AX-94521045	1B	62.774
AX-94536751	1B	62.774
AX-94560585	1B	62.774
AX-94562647	1B	62.774
AX-94575448	1B	62.774
AX-94584872	1B	62.774
AX-94600432	1B	62.774
AX-94638289	1B	62.774
AX-94638616	1B	62.774
AX-94668718	1B	62.774
AX-94680173	1B	62.774
AX-94704008	1B	62.774
AX-94716707	1B	62.774
AX-94765657	1B	62.774
AX-94771229	1B	62.774
AX-94785500	1B	62.774
AX-94793324	1B	62.774
AX-94844203	1B	62.774
AX-94846864	1B	62.774
AX-94863289	1B	62.774
AX-94874648	1B	62.774
AX-94896673	1B	62.774
AX-94938460	1B	62.774
AX-94948586	1B	62.774
AX-94983014	1B	62.774
AX-94984789	1B	62.774
AX-94991768	1B	62.774
AX-95019978	1B	62.774
AX-95101640	1B	62.774
AX-95110861	1B	62.774
AX-95119024	1B	62.774
AX-95121044	1B	62.774
AX-95153714	1B	62.774
AX-95154342	1B	62.774
AX-95155797	1B	62.774
AX-95160720	1B	62.774
AX-95162394	1B	62.774
AX-95168074	1B	62.774
AX-95216126	1B	62.774
AX-95221678	1B	62.774
AX-95232156	1B	62.774
AX-95241609	1B	62.774
AX-95246388	1B	62.774
AX-95250430	1B	62.774
AX-94421476	1B	64.4412
AX-94471480	1B	64.4412
AX-94513225	1B	64.4412
AX-94521211	1B	64.4412
AX-94532499	1B	64.4412
AX-94558301	1B	64.4412
AX-94581168	1B	64.4412
AX-94583021	1B	64.4412
AX-94588688	1B	64.4412
AX-94590720	1B	64.4412
AX-94591352	1B	64.4412
AX-94602901	1B	64.4412
AX-94623451	1B	64.4412
AX-94647560	1B	64.4412
AX-94651608	1B	64.4412
AX-94653676	1B	64.4412
AX-94653735	1B	64.4412
AX-94657901	1B	64.4412
AX-94658191	1B	64.4412
AX-94663159	1B	64.4412
AX-94707303	1B	64.4412
AX-94725043	1B	64.4412
AX-94743871	1B	64.4412
AX-94753289	1B	64.4412
AX-94764616	1B	64.4412
AX-94778393	1B	64.4412
AX-94779305	1B	64.4412
AX-94789443	1B	64.4412
AX-94801928	1B	64.4412
AX-94808460	1B	64.4412
AX-94808939	1B	64.4412
AX-94827266	1B	64.4412
AX-94828667	1B	64.4412
AX-94829076	1B	64.4412
AX-94845032	1B	64.4412
AX-94847379	1B	64.4412
AX-94860648	1B	64.4412
AX-94862060	1B	64.4412
AX-94863234	1B	64.4412
AX-94878458	1B	64.4412
AX-94878714	1B	64.4412
AX-94886486	1B	64.4412
AX-94888536	1B	64.4412
AX-94888939	1B	64.4412
AX-94903145	1B	64.4412
AX-94913428	1B	64.4412
AX-94913835	1B	64.4412
AX-94914119	1B	64.4412
AX-94922796	1B	64.4412
AX-94937135	1B	64.4412
AX-94942036	1B	64.4412
AX-94950373	1B	64.4412
AX-94952271	1B	64.4412
AX-94953465	1B	64.4412
AX-94959897	1B	64.4412
AX-94960189	1B	64.4412
AX-94975637	1B	64.4412
AX-94982235	1B	64.4412
AX-94987442	1B	64.4412
AX-94988198	1B	64.4412
AX-95025910	1B	64.4412
AX-95087505	1B	64.4412
AX-95094547	1B	64.4412
AX-95117704	1B	64.4412
AX-95120192	1B	64.4412
AX-95135840	1B	64.4412
AX-95142127	1B	64.4412
AX-95173983	1B	64.4412
AX-95182696	1B	64.4412
AX-95208096	1B	64.4412
AX-95237001	1B	64.4412
AX-94383247	1B	66.1085
AX-94442118	1B	66.1085
AX-94450308	1B	66.1085
AX-94476147	1B	66.1085
AX-94536764	1B	66.1085
AX-94545049	1B	66.1085
AX-94559698	1B	66.1085
AX-94569385	1B	66.1085
AX-94570104	1B	66.1085
AX-94584933	1B	66.1085
AX-94586011	1B	66.1085
AX-94597543	1B	66.1085
AX-94600610	1B	66.1085
AX-94622117	1B	66.1085
AX-94622595	1B	66.1085
AX-94668530	1B	66.1085
AX-94671142	1B	66.1085
AX-94682624	1B	66.1085
AX-94691489	1B	66.1085
AX-94692305	1B	66.1085
AX-94719327	1B	66.1085
AX-94732654	1B	66.1085
AX-94744539	1B	66.1085
AX-94751541	1B	66.1085
AX-94769014	1B	66.1085
AX-94769097	1B	66.1085
AX-94769850	1B	66.1085
AX-94784836	1B	66.1085
AX-94815202	1B	66.1085
AX-94817718	1B	66.1085
AX-94818999	1B	66.1085
AX-94821590	1B	66.1085
AX-94825732	1B	66.1085
AX-94846684	1B	66.1085
AX-94857310	1B	66.1085
AX-94861646	1B	66.1085
AX-94893925	1B	66.1085
AX-94894881	1B	66.1085
AX-94944706	1B	66.1085
AX-94955493	1B	66.1085
AX-94959663	1B	66.1085
AX-94960588	1B	66.1085
AX-94961642	1B	66.1085
AX-94966356	1B	66.1085
AX-95013124	1B	66.1085
AX-95016109	1B	66.1085
AX-95085216	1B	66.1085
AX-95125188	1B	66.1085
AX-95128596	1B	66.1085
AX-95135260	1B	66.1085
AX-95149549	1B	66.1085
AX-95166975	1B	66.1085
AX-95181684	1B	66.1085
AX-95190690	1B	66.1085
AX-95191826	1B	66.1085
AX-95202866	1B	66.1085
AX-95222328	1B	66.1085
AX-95243947	1B	66.1085
AX-95250058	1B	66.1085
AX-94681538	1B	67.7758
AX-94826368	1B	67.7758
AX-94547760	1B	71.1141
AX-95246744	1B	71.1141
AX-94973797	1B	74.4524
AX-95194383	1B	74.4524
AX-94400716	1B	77.7907
AX-94493749	1B	77.7907
AX-94501532	1B	77.7907
AX-94729991	1B	77.7907
AX-94849729	1B	77.7907
AX-94864378	1B	77.7907
AX-94912445	1B	77.7907
AX-94923681	1B	77.7907
AX-95102263	1B	77.7907
AX-95214678	1B	77.7907
AX-95226875	1B	77.7907
AX-94392698	1B	81.129
AX-94411107	1B	81.129
AX-94412449	1B	81.129
AX-94441727	1B	81.129
AX-94445806	1B	81.129
AX-94463758	1B	81.129
AX-94475905	1B	81.129
AX-94508419	1B	81.129
AX-94516021	1B	81.129
AX-94548031	1B	81.129
AX-94580322	1B	81.129
AX-94653678	1B	81.129
AX-94670484	1B	81.129
AX-94687408	1B	81.129
AX-94705816	1B	81.129
AX-94802423	1B	81.129
AX-94807481	1B	81.129
AX-94815636	1B	81.129
AX-94842690	1B	81.129
AX-94873197	1B	81.129
AX-94920528	1B	81.129
AX-94944488	1B	81.129
AX-94948961	1B	81.129
AX-94955831	1B	81.129
AX-95003044	1B	81.129
AX-95006113	1B	81.129
AX-95071807	1B	81.129
AX-95132507	1B	81.129
AX-95149193	1B	81.129
AX-95238501	1B	81.129
AX-94403620	1B	84.4672
AX-94425322	1B	84.4672
AX-94432283	1B	84.4672
AX-94445358	1B	84.4672
AX-94457959	1B	84.4672
AX-94460965	1B	84.4672
AX-94484295	1B	84.4672
AX-94518139	1B	84.4672
AX-94563499	1B	84.4672
AX-94567638	1B	84.4672
AX-94577649	1B	84.4672
AX-94610873	1B	84.4672
AX-94625913	1B	84.4672
AX-94634656	1B	84.4672
AX-94662315	1B	84.4672
AX-94664656	1B	84.4672
AX-94681775	1B	84.4672
AX-94689084	1B	84.4672
AX-94704911	1B	84.4672
AX-94717141	1B	84.4672
AX-94728009	1B	84.4672
AX-94739609	1B	84.4672
AX-94740016	1B	84.4672
AX-94740266	1B	84.4672
AX-94763648	1B	84.4672
AX-94778476	1B	84.4672
AX-94783669	1B	84.4672
AX-94796921	1B	84.4672
AX-94815439	1B	84.4672
AX-94818245	1B	84.4672
AX-94832009	1B	84.4672
AX-94844598	1B	84.4672
AX-94845728	1B	84.4672
AX-94850331	1B	84.4672
AX-94860071	1B	84.4672
AX-94874231	1B	84.4672
AX-94883968	1B	84.4672
AX-94905303	1B	84.4672
AX-94919640	1B	84.4672
AX-94955665	1B	84.4672
AX-94957005	1B	84.4672
AX-95011054	1B	84.4672
AX-95021034	1B	84.4672
AX-95085078	1B	84.4672
AX-95085660	1B	84.4672
AX-95089048	1B	84.4672
AX-95107305	1B	84.4672
AX-95140936	1B	84.4672
AX-95160701	1B	84.4672
AX-95166097	1B	84.4672
AX-95171223	1B	84.4672
AX-95171421	1B	84.4672
AX-95196278	1B	84.4672
AX-95230860	1B	84.4672
AX-94525209	1B	87.8055
AX-94553523	1B	87.8055
AX-94702816	1B	87.8055
AX-94730328	1B	87.8055
AX-94916162	1B	87.8055
AX-94960273	1B	87.8055
AX-95215444	1B	87.8055
AX-94463696	1B	92.8223
AX-95219803	1B	92.8223
AX-94425009	1B	97.8391
AX-94502276	1B	97.8391
AX-94548419	1B	97.8391
AX-94597571	1B	97.8391
AX-94651187	1B	97.8391
AX-94709917	1B	97.8391
AX-94833743	1B	97.8391
AX-94870217	1B	97.8391
AX-94919611	1B	97.8391
AX-94965878	1B	97.8391
AX-95127635	1B	97.8391
AX-95129975	1B	97.8391
AX-95196248	1B	97.8391
AX-94532352	1B	106.251
AX-94638343	1B	106.251
AX-94800334	1B	106.251
AX-95259600	1B	106.251
AX-94559725	1B	109.589
AX-94589500	1B	109.589
AX-94717657	1B	109.589
AX-95091421	1B	109.589
AX-94976862	1B	112.927
AX-95180331	1B	112.927
AX-94498972	1B	116.322
AX-95121080	1B	116.322
AX-95167271	1B	116.322
AX-94382261	1B	118.018
AX-94385780	1B	118.018
AX-94385828	1B	118.018
AX-94387902	1B	118.018
AX-94388193	1B	118.018
AX-94388647	1B	118.018
AX-94390233	1B	118.018
AX-94390273	1B	118.018
AX-94390293	1B	118.018
AX-94396089	1B	118.018
AX-94396214	1B	118.018
AX-94396437	1B	118.018
AX-94397504	1B	118.018
AX-94398942	1B	118.018
AX-94400629	1B	118.018
AX-94403723	1B	118.018
AX-94405230	1B	118.018
AX-94409481	1B	118.018
AX-94409819	1B	118.018
AX-94414919	1B	118.018
AX-94416141	1B	118.018
AX-94418059	1B	118.018
AX-94419761	1B	118.018
AX-94426421	1B	118.018
AX-94427403	1B	118.018
AX-94428577	1B	118.018
AX-94428697	1B	118.018
AX-94431524	1B	118.018
AX-94432606	1B	118.018
AX-94436970	1B	118.018
AX-94439353	1B	118.018
AX-94441767	1B	118.018
AX-94445103	1B	118.018
AX-94445512	1B	118.018
AX-94446117	1B	118.018
AX-94447740	1B	118.018
AX-94449551	1B	118.018
AX-94450088	1B	118.018
AX-94450773	1B	118.018
AX-94451781	1B	118.018
AX-94452684	1B	118.018
AX-94454925	1B	118.018
AX-94455514	1B	118.018
AX-94457454	1B	118.018
AX-94458356	1B	118.018
AX-94459011	1B	118.018
AX-94462230	1B	118.018
AX-94465583	1B	118.018
AX-94466349	1B	118.018
AX-94466739	1B	118.018
AX-94470119	1B	118.018
AX-94471091	1B	118.018
AX-94473023	1B	118.018
AX-94479772	1B	118.018
AX-94483575	1B	118.018
AX-94485290	1B	118.018
AX-94486413	1B	118.018
AX-94486477	1B	118.018
AX-94489344	1B	118.018
AX-94492556	1B	118.018
AX-94493478	1B	118.018
AX-94496894	1B	118.018
AX-94500186	1B	118.018
AX-94500876	1B	118.018
AX-94501422	1B	118.018
AX-94501434	1B	118.018
AX-94503115	1B	118.018
AX-94505137	1B	118.018
AX-94505320	1B	118.018
AX-94509078	1B	118.018
AX-94514479	1B	118.018
AX-94515749	1B	118.018
AX-94516272	1B	118.018
AX-94517357	1B	118.018
AX-94518088	1B	118.018
AX-94518383	1B	118.018
AX-94523884	1B	118.018
AX-94524348	1B	118.018
AX-94531234	1B	118.018
AX-94531696	1B	118.018
AX-94531728	1B	118.018
AX-94533112	1B	118.018
AX-94535861	1B	118.018
AX-94537311	1B	118.018
AX-94537736	1B	118.018
AX-94537780	1B	118.018
AX-94537827	1B	118.018
AX-94538854	1B	118.018
AX-94540531	1B	118.018
AX-94543264	1B	118.018
AX-94543692	1B	118.018
AX-94544049	1B	118.018
AX-94546091	1B	118.018
AX-94547205	1B	118.018
AX-94548073	1B	118.018
AX-94548329	1B	118.018
AX-94548967	1B	118.018
AX-94549074	1B	118.018
AX-94553269	1B	118.018
AX-94553317	1B	118.018
AX-94559205	1B	118.018
AX-94561972	1B	118.018
AX-94567801	1B	118.018
AX-94570942	1B	118.018
AX-94572866	1B	118.018
AX-94574576	1B	118.018
AX-94574699	1B	118.018
AX-94575410	1B	118.018
AX-94577785	1B	118.018
AX-94578739	1B	118.018
AX-94579875	1B	118.018
AX-94583180	1B	118.018
AX-94584429	1B	118.018
AX-94588315	1B	118.018
AX-94590764	1B	118.018
AX-94592332	1B	118.018
AX-94592866	1B	118.018
AX-94593781	1B	118.018
AX-94598055	1B	118.018
AX-94601220	1B	118.018
AX-94601404	1B	118.018
AX-94602789	1B	118.018
AX-94606155	1B	118.018
AX-94607150	1B	118.018
AX-94610916	1B	118.018
AX-94615930	1B	118.018
AX-94616911	1B	118.018
AX-94621346	1B	118.018
AX-94622167	1B	118.018
AX-94626335	1B	118.018
AX-94627482	1B	118.018
AX-94633080	1B	118.018
AX-94638547	1B	118.018
AX-94638945	1B	118.018
AX-94639519	1B	118.018
AX-94639818	1B	118.018
AX-94639982	1B	118.018
AX-94645635	1B	118.018
AX-94647355	1B	118.018
AX-94653239	1B	118.018
AX-94655657	1B	118.018
AX-94657084	1B	118.018
AX-94659327	1B	118.018
AX-94668789	1B	118.018
AX-94668810	1B	118.018
AX-94671010	1B	118.018
AX-94671065	1B	118.018
AX-94671254	1B	118.018
AX-94672050	1B	118.018
AX-94672308	1B	118.018
AX-94673215	1B	118.018
AX-94674117	1B	118.018
AX-94674342	1B	118.018
AX-94674722	1B	118.018
AX-94676766	1B	118.018
AX-94676799	1B	118.018
[truncated: 29,810 more rows]

## Sheet: Consensus
Consensus
MarkerName	Chromosome	cM
AX-94623630	1A	0
AX-94899397	1A	0
AX-94680434	1A	3.13
AX-94749726	1A	3.13
AX-95150424	1A	3.13
AX-95154679	1A	3.13
AX-95233159	1A	3.13
AX-94905804	1A	6.26
AX-95002437	1A	6.26
AX-95114469	1A	6.26
AX-95144291	1A	7.06
AX-94388385	1A	7.06
AX-94394668	1A	7.06
AX-94405726	1A	7.06
AX-94406243	1A	7.06
AX-94409545	1A	7.06
AX-94449086	1A	7.06
AX-94462029	1A	7.06
AX-94466613	1A	7.06
AX-94469426	1A	7.06
AX-94496430	1A	7.06
AX-94506140	1A	7.06
AX-94520389	1A	7.06
AX-94540010	1A	7.06
AX-94569456	1A	7.06
AX-94578309	1A	7.06
AX-94580099	1A	7.06
AX-94588616	1A	7.06
AX-94612279	1A	7.06
AX-94625355	1A	7.06
AX-94640002	1A	7.06
AX-94642812	1A	7.06
AX-94645683	1A	7.06
AX-94656925	1A	7.06
AX-94665897	1A	7.06
AX-94684915	1A	7.06
AX-94686963	1A	7.06
AX-94696970	1A	7.06
AX-94713984	1A	7.06
AX-94739721	1A	7.06
AX-94747031	1A	7.06
AX-94751566	1A	7.06
AX-94759284	1A	7.06
AX-94772314	1A	7.06
AX-94778893	1A	7.06
AX-94795503	1A	7.06
AX-94811067	1A	7.06
AX-94817707	1A	7.06
AX-94820064	1A	7.06
AX-94866226	1A	7.06
AX-94882341	1A	7.06
AX-94949293	1A	7.06
AX-94963166	1A	7.06
AX-94968879	1A	7.06
AX-94970676	1A	7.06
AX-94993746	1A	7.06
AX-94998365	1A	7.06
AX-95006264	1A	7.06
AX-95009086	1A	7.06
AX-95011804	1A	7.06
AX-95019044	1A	7.06
AX-95071747	1A	7.06
AX-95082859	1A	7.06
AX-95085468	1A	7.06
AX-95153822	1A	7.06
AX-95161614	1A	7.06
AX-95166400	1A	7.06
AX-95170683	1A	7.06
AX-95175351	1A	7.06
AX-95199684	1A	7.06
AX-95229123	1A	7.06
AX-95236115	1A	7.06
AX-94541931	1A	8.62
AX-94652478	1A	8.62
AX-94676183	1A	8.62
AX-94745699	1A	8.62
AX-94750392	1A	8.62
AX-94758092	1A	8.62
AX-94806913	1A	8.62
AX-94856564	1A	8.62
AX-94883161	1A	8.62
AX-94894350	1A	8.62
AX-94937321	1A	8.62
AX-95099226	1A	8.62
AX-95142467	1A	8.62
AX-95160176	1A	8.62
AX-95169027	1A	8.62
AX-94460965	1A	8.62
AX-94493709	1A	8.62
AX-94756185	1A	8.62
AX-94382124	1A	8.62
AX-94384134	1A	8.62
AX-94386458	1A	8.62
AX-94386885	1A	8.62
AX-94394928	1A	8.62
AX-94399815	1A	8.62
AX-94400631	1A	8.62
AX-94402049	1A	8.62
AX-94405555	1A	8.62
AX-94405573	1A	8.62
AX-94406783	1A	8.62
AX-94408107	1A	8.62
AX-94408504	1A	8.62
AX-94411828	1A	8.62
AX-94412513	1A	8.62
AX-94412967	1A	8.62
AX-94422082	1A	8.62
AX-94422345	1A	8.62
AX-94426423	1A	8.62
AX-94428641	1A	8.62
AX-94433315	1A	8.62
AX-94434403	1A	8.62
AX-94438601	1A	8.62
AX-94438692	1A	8.62
AX-94441893	1A	8.62
AX-94443975	1A	8.62
AX-94445823	1A	8.62
AX-94446560	1A	8.62
AX-94450263	1A	8.62
AX-94453268	1A	8.62
AX-94455790	1A	8.62
AX-94456679	1A	8.62
AX-94457604	1A	8.62
AX-94458193	1A	8.62
AX-94462423	1A	8.62
AX-94464427	1A	8.62
AX-94467761	1A	8.62
AX-94477992	1A	8.62
AX-94479695	1A	8.62
AX-94480292	1A	8.62
AX-94480611	1A	8.62
AX-94482223	1A	8.62
AX-94485453	1A	8.62
AX-94492529	1A	8.62
AX-94494723	1A	8.62
AX-94496388	1A	8.62
AX-94496812	1A	8.62
AX-94497321	1A	8.62
AX-94502022	1A	8.62
AX-94502815	1A	8.62
AX-94508977	1A	8.62
AX-94514026	1A	8.62
AX-94515096	1A	8.62
AX-94515463	1A	8.62
AX-94517002	1A	8.62
AX-94518190	1A	8.62
AX-94519888	1A	8.62
AX-94529578	1A	8.62
AX-94530159	1A	8.62
AX-94530656	1A	8.62
AX-94531724	1A	8.62
AX-94531931	1A	8.62
AX-94542743	1A	8.62
AX-94543458	1A	8.62
AX-94545275	1A	8.62
AX-94546127	1A	8.62
AX-94560266	1A	8.62
AX-94560560	1A	8.62
AX-94562181	1A	8.62
AX-94562727	1A	8.62
AX-94563751	1A	8.62
AX-94568600	1A	8.62
AX-94577762	1A	8.62
AX-94581727	1A	8.62
AX-94583145	1A	8.62
AX-94586985	1A	8.62
AX-94594486	1A	8.62
AX-94594768	1A	8.62
AX-94598030	1A	8.62
AX-94599190	1A	8.62
AX-94600120	1A	8.62
AX-94604055	1A	8.62
AX-94606819	1A	8.62
AX-94607341	1A	8.62
AX-94608213	1A	8.62
AX-94610137	1A	8.62
AX-94610509	1A	8.62
AX-94610553	1A	8.62
AX-94614099	1A	8.62
AX-94618088	1A	8.62
AX-94624063	1A	8.62
AX-94625917	1A	8.62
AX-94626344	1A	8.62
AX-94632859	1A	8.62
AX-94642811	1A	8.62
AX-94645067	1A	8.62
AX-94647107	1A	8.62
AX-94650695	1A	8.62
AX-94658361	1A	8.62
AX-94658899	1A	8.62
AX-94661960	1A	8.62
AX-94662222	1A	8.62
AX-94663008	1A	8.62
AX-94664734	1A	8.62
AX-94669331	1A	8.62
AX-94669507	1A	8.62
AX-94670846	1A	8.62
AX-94671439	1A	8.62
AX-94673099	1A	8.62
AX-94673703	1A	8.62
AX-94677230	1A	8.62
AX-94687411	1A	8.62
AX-94690125	1A	8.62
AX-94691213	1A	8.62
AX-94691985	1A	8.62
AX-94692394	1A	8.62
AX-94692698	1A	8.62
AX-94693464	1A	8.62
AX-94697121	1A	8.62
AX-94699826	1A	8.62
AX-94704883	1A	8.62
AX-94704962	1A	8.62
AX-94707967	1A	8.62
AX-94708654	1A	8.62
AX-94708727	1A	8.62
AX-94709740	1A	8.62
AX-94710457	1A	8.62
AX-94715237	1A	8.62
AX-94721622	1A	8.62
AX-94726120	1A	8.62
AX-94726722	1A	8.62
AX-94730812	1A	8.62
AX-94731951	1A	8.62
AX-94732565	1A	8.62
AX-94733072	1A	8.62
AX-94734916	1A	8.62
AX-94738717	1A	8.62
AX-94740022	1A	8.62
AX-94741678	1A	8.62
AX-94745137	1A	8.62
AX-94748931	1A	8.62
AX-94750858	1A	8.62
AX-94752491	1A	8.62
AX-94757768	1A	8.62
AX-94757990	1A	8.62
AX-94763828	1A	8.62
AX-94770984	1A	8.62
AX-94772289	1A	8.62
AX-94772686	1A	8.62
AX-94773155	1A	8.62
AX-94774980	1A	8.62
AX-94777780	1A	8.62
AX-94778686	1A	8.62
AX-94781316	1A	8.62
AX-94783652	1A	8.62
AX-94789134	1A	8.62
AX-94800069	1A	8.62
AX-94804178	1A	8.62
AX-94809384	1A	8.62
AX-94810262	1A	8.62
AX-94811157	1A	8.62
AX-94815003	1A	8.62
AX-94815021	1A	8.62
AX-94817238	1A	8.62
AX-94817288	1A	8.62
AX-94823010	1A	8.62
AX-94823336	1A	8.62
AX-94823774	1A	8.62
AX-94826433	1A	8.62
AX-94829473	1A	8.62
AX-94833380	1A	8.62
AX-94834683	1A	8.62
AX-94837579	1A	8.62
AX-94839714	1A	8.62
AX-94839891	1A	8.62
AX-94840537	1A	8.62
AX-94844514	1A	8.62
AX-94845752	1A	8.62
AX-94846639	1A	8.62
AX-94848415	1A	8.62
AX-94849392	1A	8.62
AX-94850147	1A	8.62
AX-94851669	1A	8.62
AX-94855312	1A	8.62
AX-94859141	1A	8.62
AX-94862935	1A	8.62
AX-94865563	1A	8.62
AX-94868811	1A	8.62
AX-94869964	1A	8.62
AX-94875594	1A	8.62
AX-94876256	1A	8.62
AX-94876942	1A	8.62
AX-94877459	1A	8.62
AX-94878100	1A	8.62
AX-94880480	1A	8.62
AX-94883384	1A	8.62
AX-94885447	1A	8.62
AX-94886504	1A	8.62
AX-94887191	1A	8.62
AX-94889872	1A	8.62
AX-94892307	1A	8.62
AX-94894883	1A	8.62
AX-94896503	1A	8.62
AX-94897557	1A	8.62
AX-94897621	1A	8.62
AX-94898499	1A	8.62
AX-94900445	1A	8.62
AX-94907579	1A	8.62
AX-94911557	1A	8.62
AX-94912109	1A	8.62
AX-94912125	1A	8.62
AX-94913549	1A	8.62
AX-94915067	1A	8.62
AX-94918439	1A	8.62
AX-94920668	1A	8.62
AX-94922751	1A	8.62
AX-94925878	1A	8.62
AX-94927822	1A	8.62
AX-94928294	1A	8.62
AX-94928549	1A	8.62
AX-94929872	1A	8.62
AX-94931073	1A	8.62
AX-94934995	1A	8.62
AX-94935020	1A	8.62
AX-94936441	1A	8.62
AX-94942283	1A	8.62
AX-94942865	1A	8.62
AX-94944630	1A	8.62
AX-94945422	1A	8.62
AX-94945429	1A	8.62
AX-94951161	1A	8.62
AX-94955419	1A	8.62
AX-94956874	1A	8.62
AX-94958205	1A	8.62
AX-94958655	1A	8.62
AX-94966051	1A	8.62
AX-94966823	1A	8.62
AX-94968521	1A	8.62
AX-94973200	1A	8.62
AX-94973990	1A	8.62
AX-94974969	1A	8.62
AX-94977486	1A	8.62
AX-94979013	1A	8.62
AX-94979270	1A	8.62
AX-94979867	1A	8.62
AX-94980250	1A	8.62
AX-94980857	1A	8.62
AX-94982977	1A	8.62
AX-94983159	1A	8.62
AX-94983348	1A	8.62
AX-94990177	1A	8.62
AX-94990505	1A	8.62
AX-94990507	1A	8.62
AX-94993636	1A	8.62
AX-95001403	1A	8.62
AX-95002315	1A	8.62
AX-95003061	1A	8.62
AX-95004210	1A	8.62
AX-95004364	1A	8.62
AX-95006016	1A	8.62
AX-95008362	1A	8.62
AX-95011224	1A	8.62
AX-95012114	1A	8.62
AX-95021143	1A	8.62
AX-95021215	1A	8.62
AX-95021439	1A	8.62
AX-95022925	1A	8.62
AX-95023274	1A	8.62
AX-95024370	1A	8.62
AX-95024487	1A	8.62
AX-95069033	1A	8.62
AX-95073833	1A	8.62
AX-95074858	1A	8.62
AX-95076446	1A	8.62
AX-95080113	1A	8.62
AX-95086358	1A	8.62
AX-95094603	1A	8.62
AX-95098715	1A	8.62
AX-95101301	1A	8.62
AX-95106723	1A	8.62
AX-95108766	1A	8.62
AX-95117652	1A	8.62
AX-95127286	1A	8.62
AX-95127351	1A	8.62
AX-95128555	1A	8.62
AX-95130356	1A	8.62
AX-95139456	1A	8.62
AX-95144037	1A	8.62
AX-95147954	1A	8.62
AX-95151249	1A	8.62
AX-95152959	1A	8.62
AX-95153605	1A	8.62
AX-95154274	1A	8.62
AX-95154757	1A	8.62
AX-95154786	1A	8.62
AX-95158783	1A	8.62
AX-95162217	1A	8.62
AX-95166831	1A	8.62
AX-95167464	1A	8.62
AX-95177203	1A	8.62
AX-95179638	1A	8.62
AX-95181588	1A	8.62
AX-95181899	1A	8.62
AX-95183283	1A	8.62
AX-95183288	1A	8.62
AX-95186276	1A	8.62
AX-95189419	1A	8.62
AX-95190172	1A	8.62
AX-95192233	1A	8.62
AX-95193531	1A	8.62
AX-95194414	1A	8.62
AX-95199700	1A	8.62
AX-95202935	1A	8.62
AX-95205045	1A	8.62
AX-95215290	1A	8.62
AX-95220408	1A	8.62
AX-95220444	1A	8.62
AX-95221535	1A	8.62
AX-95227522	1A	8.62
AX-95230167	1A	8.62
AX-95233366	1A	8.62
AX-95244695	1A	8.62
AX-95246390	1A	8.62
AX-95246629	1A	8.62
AX-95247555	1A	8.62
AX-95251231	1A	8.62
AX-95252060	1A	8.62
AX-95257669	1A	8.62
AX-95259248	1A	8.62
AX-95260047	1A	8.62
AX-94541700	1A	9.28
AX-94460986	1A	9.28
AX-94473176	1A	9.28
AX-94502912	1A	9.28
AX-94533645	1A	9.28
AX-94538871	1A	9.28
AX-94539432	1A	9.28
AX-94726784	1A	9.28
AX-94742602	1A	9.28
AX-94748758	1A	9.28
AX-94795332	1A	9.28
AX-94996750	1A	9.28
AX-95095389	1A	9.28
AX-95205788	1A	9.28
AX-94552243	1A	9.42
AX-94893204	1A	9.42
AX-94493316	1A	10.84
AX-94516986	1A	10.84
AX-94565087	1A	10.84
AX-94566774	1A	10.84
AX-94645336	1A	10.84
AX-94902841	1A	10.84
AX-94937710	1A	10.84
AX-95137857	1A	10.84
AX-94824787	1A	16.74
AX-94425675	1A	17.55
AX-94444290	1A	17.55
AX-94450412	1A	17.55
AX-94632091	1A	17.55
AX-94634283	1A	17.55
AX-94639630	1A	17.55
AX-94655328	1A	17.55
AX-94664977	1A	17.55
AX-94755828	1A	17.55
AX-94761660	1A	17.55
AX-94764416	1A	17.55
AX-94790806	1A	17.55
AX-94793324	1A	17.55
AX-94810550	1A	17.55
AX-94943073	1A	17.55
AX-94955334	1A	17.55
AX-94971595	1A	17.55
AX-94996528	1A	17.55
AX-95081274	1A	17.55
AX-95174299	1A	17.55
AX-95256080	1A	17.55
AX-94465299	1A	17.55
AX-94487215	1A	17.55
AX-94750108	1A	17.55
AX-95006323	1A	17.55
AX-94381863	1A	17.55
AX-94388888	1A	17.55
AX-94389844	1A	17.55
AX-94395279	1A	17.55
AX-94396444	1A	17.55
AX-94398581	1A	17.55
AX-94401561	1A	17.55
AX-94402122	1A	17.55
AX-94403828	1A	17.55
AX-94404380	1A	17.55
AX-94405166	1A	17.55
AX-94405956	1A	17.55
AX-94408682	1A	17.55
AX-94408894	1A	17.55
AX-94412317	1A	17.55
AX-94415522	1A	17.55
AX-94416111	1A	17.55
AX-94416667	1A	17.55
AX-94421397	1A	17.55
AX-94423004	1A	17.55
AX-94423668	1A	17.55
AX-94424556	1A	17.55
AX-94425336	1A	17.55
AX-94427838	1A	17.55
AX-94428222	1A	17.55
AX-94429735	1A	17.55
AX-94429964	1A	17.55
AX-94432182	1A	17.55
AX-94432350	1A	17.55
AX-94433640	1A	17.55
AX-94433740	1A	17.55
AX-94436432	1A	17.55
AX-94436628	1A	17.55
AX-94439253	1A	17.55
AX-94439572	1A	17.55
AX-94448042	1A	17.55
AX-94448081	1A	17.55
AX-94448779	1A	17.55
AX-94450372	1A	17.55
AX-94450466	1A	17.55
AX-94453432	1A	17.55
AX-94454241	1A	17.55
AX-94454708	1A	17.55
AX-94458689	1A	17.55
AX-94459629	1A	17.55
AX-94463106	1A	17.55
AX-94463914	1A	17.55
AX-94464552	1A	17.55
AX-94464556	1A	17.55
AX-94465571	1A	17.55
AX-94466102	1A	17.55
AX-94466457	1A	17.55
AX-94467037	1A	17.55
AX-94467795	1A	17.55
AX-94470163	1A	17.55
AX-94475899	1A	17.55
AX-94477156	1A	17.55
AX-94483974	1A	17.55
AX-94484404	1A	17.55
AX-94484577	1A	17.55
AX-94484680	1A	17.55
AX-94486350	1A	17.55
AX-94486559	1A	17.55
AX-94489223	1A	17.55
AX-94489385	1A	17.55
AX-94493792	1A	17.55
AX-94494226	1A	17.55
AX-94494275	1A	17.55
AX-94498083	1A	17.55
AX-94499243	1A	17.55
AX-94500287	1A	17.55
AX-94500601	1A	17.55
AX-94500668	1A	17.55
AX-94501169	1A	17.55
AX-94503555	1A	17.55
AX-94513438	1A	17.55
AX-94513567	1A	17.55
AX-94519329	1A	17.55
AX-94519529	1A	17.55
AX-94522135	1A	17.55
AX-94522776	1A	17.55
AX-94523988	1A	17.55
AX-94525401	1A	17.55
AX-94525890	1A	17.55
AX-94526776	1A	17.55
AX-94529379	1A	17.55
AX-94531474	1A	17.55
AX-94532387	1A	17.55
AX-94534354	1A	17.55
AX-94536098	1A	17.55
AX-94538138	1A	17.55
AX-94538592	1A	17.55
AX-94539054	1A	17.55
AX-94539493	1A	17.55
AX-94544045	1A	17.55
AX-94547043	1A	17.55
AX-94548657	1A	17.55
AX-94549063	1A	17.55
AX-94549316	1A	17.55
AX-94550365	1A	17.55
AX-94551962	1A	17.55
AX-94552125	1A	17.55
AX-94558524	1A	17.55
AX-94559635	1A	17.55
AX-94559664	1A	17.55
AX-94562035	1A	17.55
AX-94563710	1A	17.55
AX-94563781	1A	17.55
AX-94565596	1A	17.55
AX-94566398	1A	17.55
AX-94568090	1A	17.55
AX-94571648	1A	17.55
AX-94572158	1A	17.55
AX-94572702	1A	17.55
AX-94573677	1A	17.55
AX-94575117	1A	17.55
AX-94576586	1A	17.55
AX-94577310	1A	17.55
AX-94577477	1A	17.55
AX-94578477	1A	17.55
AX-94582814	1A	17.55
AX-94585952	1A	17.55
AX-94586108	1A	17.55
AX-94586114	1A	17.55
AX-94586529	1A	17.55
AX-94587802	1A	17.55
AX-94588482	1A	17.55
AX-94590083	1A	17.55
AX-94590234	1A	17.55
AX-94590784	1A	17.55
AX-94592076	1A	17.55
AX-94594887	1A	17.55
AX-94597227	1A	17.55
AX-94598318	1A	17.55
AX-94599054	1A	17.55
AX-94599532	1A	17.55
AX-94600514	1A	17.55
AX-94601688	1A	17.55
AX-94601982	1A	17.55
AX-94604036	1A	17.55
AX-94604832	1A	17.55
AX-94605029	1A	17.55
AX-94605598	1A	17.55
AX-94607056	1A	17.55
AX-94608095	1A	17.55
AX-94608134	1A	17.55
AX-94608707	1A	17.55
AX-94610189	1A	17.55
AX-94611304	1A	17.55
AX-94611416	1A	17.55
AX-94611690	1A	17.55
AX-94614188	1A	17.55
AX-94614522	1A	17.55
AX-94615336	1A	17.55
AX-94616198	1A	17.55
AX-94616543	1A	17.55
AX-94620670	1A	17.55
AX-94621514	1A	17.55
AX-94621904	1A	17.55
AX-94623856	1A	17.55
AX-94626429	1A	17.55
AX-94629244	1A	17.55
AX-94630248	1A	17.55
AX-94631457	1A	17.55
AX-94633096	1A	17.55
AX-94634811	1A	17.55
AX-94637309	1A	17.55
AX-94637798	1A	17.55
AX-94637860	1A	17.55
AX-94638555	1A	17.55
AX-94638851	1A	17.55
AX-94641015	1A	17.55
AX-94641925	1A	17.55
AX-94642138	1A	17.55
AX-94642581	1A	17.55
AX-94643476	1A	17.55
AX-94649592	1A	17.55
AX-94650372	1A	17.55
AX-94650825	1A	17.55
AX-94651972	1A	17.55
AX-94652255	1A	17.55
AX-94654194	1A	17.55
AX-94660088	1A	17.55
AX-94661917	1A	17.55
AX-94662565	1A	17.55
AX-94664568	1A	17.55
AX-94665394	1A	17.55
AX-94665633	1A	17.55
AX-94667126	1A	17.55
AX-94667962	1A	17.55
AX-94669636	1A	17.55
AX-94670391	1A	17.55
AX-94673336	1A	17.55
AX-94673859	1A	17.55
AX-94674091	1A	17.55
AX-94675046	1A	17.55
AX-94675475	1A	17.55
AX-94676527	1A	17.55
AX-94678375	1A	17.55
AX-94678499	1A	17.55
AX-94678540	1A	17.55
AX-94679107	1A	17.55
AX-94679841	1A	17.55
AX-94679981	1A	17.55
AX-94680242	1A	17.55
AX-94681172	1A	17.55
AX-94681781	1A	17.55
AX-94688213	1A	17.55
AX-94689588	1A	17.55
AX-94690336	1A	17.55
AX-94692844	1A	17.55
AX-94693693	1A	17.55
AX-94697896	1A	17.55
AX-94698745	1A	17.55
AX-94700197	1A	17.55
AX-94704082	1A	17.55
AX-94705031	1A	17.55
AX-94705427	1A	17.55
AX-94705715	1A	17.55
AX-94705748	1A	17.55
AX-94705811	1A	17.55
AX-94706548	1A	17.55
AX-94709320	1A	17.55
AX-94709540	1A	17.55
AX-94710033	1A	17.55
AX-94711533	1A	17.55
AX-94712491	1A	17.55
AX-94712968	1A	17.55
AX-94713267	1A	17.55
AX-94715548	1A	17.55
AX-94720585	1A	17.55
AX-94720704	1A	17.55
AX-94727364	1A	17.55
AX-94729584	1A	17.55
AX-94732192	1A	17.55
AX-94733053	1A	17.55
AX-94733674	1A	17.55
AX-94734649	1A	17.55
AX-94735017	1A	17.55
AX-94739859	1A	17.55
AX-94739903	1A	17.55
AX-94741322	1A	17.55
AX-94742906	1A	17.55
AX-94742921	1A	17.55
AX-94743277	1A	17.55
AX-94746448	1A	17.55
AX-94747261	1A	17.55
AX-94748265	1A	17.55
AX-94749397	1A	17.55
AX-94755710	1A	17.55
AX-94756289	1A	17.55
AX-94756999	1A	17.55
AX-94758125	1A	17.55
AX-94759742	1A	17.55
AX-94760186	1A	17.55
AX-94763150	1A	17.55
AX-94764080	1A	17.55
AX-94764200	1A	17.55
AX-94764565	1A	17.55
AX-94765811	1A	17.55
AX-94766336	1A	17.55
AX-94766612	1A	17.55
AX-94767067	1A	17.55
AX-94768938	1A	17.55
AX-94772716	1A	17.55
AX-94772810	1A	17.55
AX-94773234	1A	17.55
AX-94773382	1A	17.55
AX-94777225	1A	17.55
AX-94777506	1A	17.55
AX-94777983	1A	17.55
AX-94778966	1A	17.55
AX-94782565	1A	17.55
AX-94787755	1A	17.55
AX-94788197	1A	17.55
AX-94788987	1A	17.55
AX-94789987	1A	17.55
AX-94791155	1A	17.55
AX-94791280	1A	17.55
AX-94791859	1A	17.55
AX-94793011	1A	17.55
AX-94793078	1A	17.55
AX-94793337	1A	17.55
AX-94793862	1A	17.55
AX-94794209	1A	17.55
AX-94794955	1A	17.55
AX-94795575	1A	17.55
AX-94796649	1A	17.55
AX-94797172	1A	17.55
AX-94799147	1A	17.55
AX-94799688	1A	17.55
AX-94800677	1A	17.55
AX-94800711	1A	17.55
AX-94801264	1A	17.55
AX-94801516	1A	17.55
AX-94803532	1A	17.55
AX-94804138	1A	17.55
AX-94804246	1A	17.55
AX-94804921	1A	17.55
AX-94805942	1A	17.55
AX-94807355	1A	17.55
AX-94809631	1A	17.55
AX-94809793	1A	17.55
AX-94811125	1A	17.55
AX-94811247	1A	17.55
AX-94811887	1A	17.55
AX-94813717	1A	17.55
AX-94814035	1A	17.55
AX-94815426	1A	17.55
AX-94820666	1A	17.55
AX-94822331	1A	17.55
AX-94822940	1A	17.55
AX-94823115	1A	17.55
AX-94823146	1A	17.55
AX-94824147	1A	17.55
AX-94825428	1A	17.55
AX-94826005	1A	17.55
AX-94826827	1A	17.55
AX-94828657	1A	17.55
AX-94829267	1A	17.55
AX-94829635	1A	17.55
AX-94831912	1A	17.55
AX-94833258	1A	17.55
AX-94834230	1A	17.55
AX-94836051	1A	17.55
AX-94837150	1A	17.55
AX-94837705	1A	17.55
AX-94838417	1A	17.55
AX-94838793	1A	17.55
AX-94838936	1A	17.55
AX-94840321	1A	17.55
AX-94840459	1A	17.55
AX-94840866	1A	17.55
AX-94840877	1A	17.55
AX-94844830	1A	17.55
AX-94846150	1A	17.55
AX-94846941	1A	17.55
AX-94847782	1A	17.55
AX-94848737	1A	17.55
AX-94850782	1A	17.55
AX-94851250	1A	17.55
AX-94851580	1A	17.55
AX-94852065	1A	17.55
AX-94852596	1A	17.55
AX-94852713	1A	17.55
AX-94853626	1A	17.55
AX-94855749	1A	17.55
AX-94856372	1A	17.55
AX-94856683	1A	17.55
AX-94858842	1A	17.55
AX-94859324	1A	17.55
AX-94864865	1A	17.55
AX-94864973	1A	17.55
AX-94865067	1A	17.55
AX-94865564	1A	17.55
AX-94865593	1A	17.55
AX-94867029	1A	17.55
AX-94867348	1A	17.55
AX-94868835	1A	17.55
AX-94869580	1A	17.55
AX-94870849	1A	17.55
AX-94871765	1A	17.55
AX-94871983	1A	17.55
AX-94872543	1A	17.55
AX-94873746	1A	17.55
AX-94873862	1A	17.55
AX-94875322	1A	17.55
AX-94875485	1A	17.55
AX-94877704	1A	17.55
AX-94879059	1A	17.55
AX-94879648	1A	17.55
AX-94880135	1A	17.55
AX-94880948	1A	17.55
AX-94881071	1A	17.55
AX-94882152	1A	17.55
AX-94885192	1A	17.55
AX-94885725	1A	17.55
AX-94885922	1A	17.55
AX-94888592	1A	17.55
AX-94889660	1A	17.55
AX-94890463	1A	17.55
AX-94892718	1A	17.55
AX-94892856	1A	17.55
AX-94894061	1A	17.55
AX-94898882	1A	17.55
AX-94900700	1A	17.55
AX-94901922	1A	17.55
AX-94902942	1A	17.55
AX-94906054	1A	17.55
AX-94907021	1A	17.55
AX-94907584	1A	17.55
AX-94907662	1A	17.55
AX-94908676	1A	17.55
AX-94909505	1A	17.55
AX-94909852	1A	17.55
AX-94910059	1A	17.55
AX-94910077	1A	17.55
AX-94910177	1A	17.55
AX-94911903	1A	17.55
AX-94912358	1A	17.55
AX-94914805	1A	17.55
AX-94918530	1A	17.55
AX-94918790	1A	17.55
AX-94922039	1A	17.55
AX-94923152	1A	17.55
AX-94923857	1A	17.55
AX-94924674	1A	17.55
AX-94926178	1A	17.55
AX-94927168	1A	17.55
AX-94930108	1A	17.55
AX-94930572	1A	17.55
AX-94930768	1A	17.55
AX-94936105	1A	17.55
AX-94936292	1A	17.55
AX-94938479	1A	17.55
AX-94939428	1A	17.55
AX-94940437	1A	17.55
AX-94940964	1A	17.55
AX-94941005	1A	17.55
AX-94943049	1A	17.55
AX-94944263	1A	17.55
AX-94944647	1A	17.55
AX-94945528	1A	17.55
AX-94947213	1A	17.55
AX-94947309	1A	17.55
AX-94947794	1A	17.55
AX-94948571	1A	17.55
AX-94950558	1A	17.55
AX-94950825	1A	17.55
AX-94951936	1A	17.55
AX-94952703	1A	17.55
AX-94952968	1A	17.55
AX-94953790	1A	17.55
AX-94956420	1A	17.55
AX-94957092	1A	17.55
AX-94960038	1A	17.55
AX-94960435	1A	17.55
AX-94961339	1A	17.55
AX-94962749	1A	17.55
AX-94963297	1A	17.55
AX-94964459	1A	17.55
AX-94964700	1A	17.55
AX-94965909	1A	17.55
AX-94966349	1A	17.55
AX-94967677	1A	17.55
AX-94970991	1A	17.55
AX-94971667	1A	17.55
AX-94972976	1A	17.55
AX-94973308	1A	17.55
AX-94973692	1A	17.55
AX-94974100	1A	17.55
AX-94974875	1A	17.55
AX-94976542	1A	17.55
AX-94978245	1A	17.55
AX-94978569	1A	17.55
AX-94979364	1A	17.55
AX-94982852	1A	17.55
AX-94983173	1A	17.55
AX-94985214	1A	17.55
AX-94987262	1A	17.55
AX-94987618	1A	17.55
AX-94987674	1A	17.55
AX-94988209	1A	17.55
AX-94988439	1A	17.55
AX-94988535	1A	17.55
AX-94988544	1A	17.55
AX-94990255	1A	17.55
AX-94990615	1A	17.55
AX-94991601	1A	17.55
AX-94992478	1A	17.55
AX-94993759	1A	17.55
AX-94994812	1A	17.55
AX-94996332	1A	17.55
AX-94997395	1A	17.55
AX-94998317	1A	17.55
AX-94998405	1A	17.55
AX-94998563	1A	17.55
AX-95002120	1A	17.55
AX-95003511	1A	17.55
AX-95004274	1A	17.55
AX-95006181	1A	17.55
AX-95006549	1A	17.55
AX-95008452	1A	17.55
AX-95011283	1A	17.55
AX-95013601	1A	17.55
AX-95013634	1A	17.55
AX-95014454	1A	17.55
AX-95015657	1A	17.55
AX-95017254	1A	17.55
AX-95018110	1A	17.55
AX-95018531	1A	17.55
AX-95019142	1A	17.55
AX-95019278	1A	17.55
AX-95020827	1A	17.55
AX-95022942	1A	17.55
AX-95068986	1A	17.55
AX-95069065	1A	17.55
AX-95069144	1A	17.55
AX-95069268	1A	17.55
AX-95073788	1A	17.55
AX-95075002	1A	17.55
AX-95075183	1A	17.55
AX-95077350	1A	17.55
AX-95078213	1A	17.55
AX-95078520	1A	17.55
AX-95080343	1A	17.55
AX-95080900	1A	17.55
AX-95081354	1A	17.55
AX-95082946	1A	17.55
AX-95085103	1A	17.55
AX-95088272	1A	17.55
AX-95091699	1A	17.55
AX-95092495	1A	17.55
AX-95092990	1A	17.55
AX-95093052	1A	17.55
AX-95093805	1A	17.55
AX-95094690	1A	17.55
AX-95096236	1A	17.55
AX-95097188	1A	17.55
AX-95098502	1A	17.55
AX-95099736	1A	17.55
AX-95103738	1A	17.55
AX-95105736	1A	17.55
AX-95105886	1A	17.55
AX-95106129	1A	17.55
AX-95107171	1A	17.55
AX-95107625	1A	17.55
AX-95109260	1A	17.55
AX-95111284	1A	17.55
AX-95112297	1A	17.55
AX-95112808	1A	17.55
AX-95114389	1A	17.55
AX-95115324	1A	17.55
AX-95117800	1A	17.55
AX-95118109	1A	17.55
AX-95119825	1A	17.55
AX-95121963	1A	17.55
AX-95127822	1A	17.55
AX-95128928	1A	17.55
AX-95130879	1A	17.55
AX-95132666	1A	17.55
AX-95134160	1A	17.55
AX-95134941	1A	17.55
AX-95135871	1A	17.55
AX-95136085	1A	17.55
AX-95136144	1A	17.55
AX-95139820	1A	17.55
AX-95143812	1A	17.55
AX-95144051	1A	17.55
AX-95144986	1A	17.55
AX-95145729	1A	17.55
AX-95146697	1A	17.55
AX-95147895	1A	17.55
AX-95150571	1A	17.55
AX-95152096	1A	17.55
AX-95152831	1A	17.55
AX-95153847	1A	17.55
AX-95155148	1A	17.55
AX-95157986	1A	17.55
AX-95161376	1A	17.55
AX-95161530	1A	17.55
AX-95163345	1A	17.55
AX-95163878	1A	17.55
AX-95164316	1A	17.55
AX-95167179	1A	17.55
AX-95169937	1A	17.55
AX-95171848	1A	17.55
AX-95175506	1A	17.55
AX-95176190	1A	17.55
AX-95177666	1A	17.55
AX-95179562	1A	17.55
AX-95182057	1A	17.55
AX-95182399	1A	17.55
AX-95183417	1A	17.55
AX-95184510	1A	17.55
AX-95186303	1A	17.55
AX-95187152	1A	17.55
AX-95190645	1A	17.55
AX-95191914	1A	17.55
AX-95192498	1A	17.55
AX-95193118	1A	17.55
AX-95197809	1A	17.55
AX-95198035	1A	17.55
AX-95199256	1A	17.55
AX-95200832	1A	17.55
AX-95201538	1A	17.55
AX-95202133	1A	17.55
AX-95203105	1A	17.55
AX-95207870	1A	17.55
AX-95209300	1A	17.55
AX-95213134	1A	17.55
AX-95214385	1A	17.55
AX-95216042	1A	17.55
AX-95216084	1A	17.55
AX-95216629	1A	17.55
AX-95217489	1A	17.55
AX-95220698	1A	17.55
AX-95220910	1A	17.55
AX-95222692	1A	17.55
AX-95226551	1A	17.55
AX-95226788	1A	17.55
AX-95228104	1A	17.55
AX-95229003	1A	17.55
AX-95229116	1A	17.55
AX-95229911	1A	17.55
AX-95230703	1A	17.55
AX-95231604	1A	17.55
AX-95232670	1A	17.55
AX-95232913	1A	17.55
AX-95233222	1A	17.55
AX-95233799	1A	17.55
AX-95236585	1A	17.55
AX-95236945	1A	17.55
AX-95238346	1A	17.55
AX-95238504	1A	17.55
AX-95239997	1A	17.55
AX-95240362	1A	17.55
AX-95243512	1A	17.55
AX-95243655	1A	17.55
AX-95243889	1A	17.55
AX-95244820	1A	17.55
AX-95246495	1A	17.55
AX-95246687	1A	17.55
AX-95246857	1A	17.55
AX-95247819	1A	17.55
AX-95250523	1A	17.55
AX-95250717	1A	17.55
AX-95251232	1A	17.55
AX-95252071	1A	17.55
AX-95253611	1A	17.55
AX-95254440	1A	17.55
AX-95254636	1A	17.55
AX-95257318	1A	17.55
AX-95259561	1A	17.55
AX-95259891	1A	17.55
AX-94794613	1A	19.11
AX-95258027	1A	19.11
AX-94915445	1A	22.24
AX-95082100	1A	22.24
AX-94760760	1A	25.18
AX-95199201	1A	25.18
AX-94525209	1A	28.52
AX-94730328	1A	28.52
AX-94763648	1A	28.52
AX-94981096	1A	28.52
AX-94381168	1A	28.52
AX-94392216	1A	28.52
AX-94393537	1A	28.52
AX-94401457	1A	28.52
AX-94403533	1A	28.52
AX-94405988	1A	28.52
AX-94411311	1A	28.52
AX-94417054	1A	28.52
AX-94417781	1A	28.52
AX-94430904	1A	28.52
AX-94431877	1A	28.52
AX-94438649	1A	28.52
AX-94440648	1A	28.52
AX-94444367	1A	28.52
AX-94446033	1A	28.52
AX-94461901	1A	28.52
AX-94463661	1A	28.52
AX-94474163	1A	28.52
AX-94488759	1A	28.52
AX-94489369	1A	28.52
AX-94493911	1A	28.52
AX-94507535	1A	28.52
AX-94508349	1A	28.52
AX-94522144	1A	28.52
AX-94531370	1A	28.52
AX-94531907	1A	28.52
AX-94537541	1A	28.52
AX-94539246	1A	28.52
AX-94541429	1A	28.52
AX-94567674	1A	28.52
AX-94570332	1A	28.52
AX-94578552	1A	28.52
AX-94581035	1A	28.52
AX-94588633	1A	28.52
AX-94591297	1A	28.52
AX-94594102	1A	28.52
AX-94599217	1A	28.52
AX-94604756	1A	28.52
AX-94605574	1A	28.52
AX-94607697	1A	28.52
AX-94611725	1A	28.52
AX-94615199	1A	28.52
AX-94617088	1A	28.52
AX-94624297	1A	28.52
AX-94628913	1A	28.52
AX-94635540	1A	28.52
AX-94637077	1A	28.52
AX-94657330	1A	28.52
AX-94658760	1A	28.52
AX-94669768	1A	28.52
AX-94670363	1A	28.52
AX-94675848	1A	28.52
AX-94677073	1A	28.52
AX-94691648	1A	28.52
AX-94698280	1A	28.52
AX-94702650	1A	28.52
AX-94710260	1A	28.52
AX-94710443	1A	28.52
AX-94726834	1A	28.52
AX-94737126	1A	28.52
AX-94737776	1A	28.52
AX-94739907	1A	28.52
AX-94757475	1A	28.52
AX-94757711	1A	28.52
AX-94759417	1A	28.52
AX-94759537	1A	28.52
AX-94770475	1A	28.52
AX-94816759	1A	28.52
AX-94823655	1A	28.52
AX-94827271	1A	28.52
AX-94828842	1A	28.52
AX-94854918	1A	28.52
AX-94858225	1A	28.52
AX-94859770	1A	28.52
AX-94863156	1A	28.52
AX-94870284	1A	28.52
AX-94870614	1A	28.52
AX-94880256	1A	28.52
AX-94883822	1A	28.52
AX-94898650	1A	28.52
AX-94918149	1A	28.52
AX-94923568	1A	28.52
AX-94929704	1A	28.52
AX-94933490	1A	28.52
AX-94934274	1A	28.52
AX-94943527	1A	28.52
AX-94953700	1A	28.52
AX-94953941	1A	28.52
AX-94966191	1A	28.52
AX-94967838	1A	28.52
AX-94968592	1A	28.52
AX-94972950	1A	28.52
AX-94973247	1A	28.52
AX-94977192	1A	28.52
AX-94993061	1A	28.52
AX-94993495	1A	28.52
AX-94997787	1A	28.52
AX-95002898	1A	28.52
AX-95008599	1A	28.52
AX-95011281	1A	28.52
AX-95019665	1A	28.52
AX-95024498	1A	28.52
AX-95069849	1A	28.52
AX-95074574	1A	28.52
AX-95085405	1A	28.52
AX-95101798	1A	28.52
AX-95101869	1A	28.52
AX-95111426	1A	28.52
AX-95119025	1A	28.52
AX-95123171	1A	28.52
AX-95137329	1A	28.52
AX-95138726	1A	28.52
AX-95142231	1A	28.52
AX-95149733	1A	28.52
AX-95151569	1A	28.52
AX-95156759	1A	28.52
AX-95172174	1A	28.52
AX-95174404	1A	28.52
AX-95179503	1A	28.52
AX-95181262	1A	28.52
AX-95182329	1A	28.52
AX-95206117	1A	28.52
AX-95220896	1A	28.52
AX-95225714	1A	28.52
AX-95233334	1A	28.52
AX-95254956	1A	28.52
AX-95258819	1A	28.52
AX-94737584	1A	30.92
AX-94742532	1A	30.92
AX-94836884	1A	30.92
AX-94926933	1A	30.92
AX-94942149	1A	30.92
AX-94421658	1A	34.13
AX-94547512	1A	34.13
AX-94992779	1A	34.56
AX-95213485	1A	34.56
AX-94412818	1A	36.55
AX-94559206	1A	37.9
AX-94886233	1A	37.9
AX-95146847	1A	37.9
AX-94435216	1A	38.01
AX-94471435	1A	38.01
AX-94507814	1A	38.01
AX-95072103	1A	38.01
AX-95129506	1A	38.01
AX-95221358	1A	38.01
AX-95233314	1A	38.01
AX-94383313	1A	39.57
AX-94408220	1A	39.57
AX-94414472	1A	39.57
AX-94438969	1A	39.57
AX-94451493	1A	39.57
AX-94455868	1A	39.57
AX-94469033	1A	39.57
AX-94548700	1A	39.57
AX-94559879	1A	39.57
AX-94571621	1A	39.57
AX-94583326	1A	39.57
AX-94595423	1A	39.57
AX-94597497	1A	39.57
AX-94638402	1A	39.57
AX-94656357	1A	39.57
AX-94659215	1A	39.57
AX-94711108	1A	39.57
AX-94713471	1A	39.57
AX-94714329	1A	39.57
AX-94734710	1A	39.57
AX-94774907	1A	39.57
AX-94780922	1A	39.57
AX-94793874	1A	39.57
AX-94816099	1A	39.57
AX-94844611	1A	39.57
AX-94845780	1A	39.57
AX-94846405	1A	39.57
AX-94849933	1A	39.57
AX-94865728	1A	39.57
AX-94886761	1A	39.57
AX-94900658	1A	39.57
AX-94901660	1A	39.57
AX-94914484	1A	39.57
AX-94917012	1A	39.57
AX-94936171	1A	39.57
AX-94944269	1A	39.57
AX-94962822	1A	39.57
AX-94970886	1A	39.57
AX-94972535	1A	39.57
AX-94972719	1A	39.57
AX-94979481	1A	39.57
AX-94992062	1A	39.57
AX-94994228	1A	39.57
AX-95130477	1A	39.57
AX-95131739	1A	39.57
AX-95143031	1A	39.57
AX-95155189	1A	39.57
AX-95157309	1A	39.57
AX-95158135	1A	39.57
AX-95173679	1A	39.57
AX-95186852	1A	39.57
AX-95191473	1A	39.57
AX-95195636	1A	39.57
AX-95199401	1A	39.57
AX-95202211	1A	39.57
AX-95219835	1A	39.57
AX-95233488	1A	39.57
AX-94485219	1A	41.98
AX-94556275	1A	41.98
AX-94879563	1A	41.98
AX-94989924	1A	41.98
AX-95123164	1A	41.98
AX-95188861	1A	41.98
AX-94384790	1A	41.98
AX-94417940	1A	41.98
AX-94442721	1A	41.98
AX-94443825	1A	41.98
AX-94458736	1A	41.98
AX-94462458	1A	41.98
AX-94467133	1A	41.98
AX-94476020	1A	41.98
AX-94516219	1A	41.98
AX-94552988	1A	41.98
AX-94563778	1A	41.98
AX-94567853	1A	41.98
AX-94579575	1A	41.98
AX-94583848	1A	41.98
AX-94624807	1A	41.98
AX-94660708	1A	41.98
AX-94666408	1A	41.98
AX-94667508	1A	41.98
AX-94674742	1A	41.98
AX-94675375	1A	41.98
AX-94682787	1A	41.98
AX-94694208	1A	41.98
AX-94694981	1A	41.98
AX-94696865	1A	41.98
AX-94708348	1A	41.98
AX-94713847	1A	41.98
AX-94729001	1A	41.98
AX-94749760	1A	41.98
AX-94752699	1A	41.98
AX-94768937	1A	41.98
AX-94773435	1A	41.98
AX-94788856	1A	41.98
AX-94829005	1A	41.98
AX-94839280	1A	41.98
AX-94839570	1A	41.98
AX-94841397	1A	41.98
AX-94842999	1A	41.98
AX-94849140	1A	41.98
AX-94849466	1A	41.98
AX-94854195	1A	41.98
AX-94861968	1A	41.98
AX-94885759	1A	41.98
AX-94889164	1A	41.98
AX-94912351	1A	41.98
AX-94931776	1A	41.98
AX-94959646	1A	41.98
AX-94994385	1A	41.98
AX-95000052	1A	41.98
AX-95003693	1A	41.98
AX-95022799	1A	41.98
AX-95097385	1A	41.98
AX-95099839	1A	41.98
AX-95129189	1A	41.98
AX-95146647	1A	41.98
AX-95158313	1A	41.98
AX-95165547	1A	41.98
AX-95169339	1A	41.98
AX-95194242	1A	41.98
AX-95195986	1A	41.98
AX-95205343	1A	41.98
AX-95234465	1A	41.98
AX-94388512	1A	45.74
AX-94399089	1A	45.74
AX-94490376	1A	45.74
AX-94492795	1A	45.74
AX-94629356	1A	45.74
AX-94699333	1A	45.74
AX-94707084	1A	45.74
AX-94746554	1A	45.74
AX-94916468	1A	45.74
AX-94927997	1A	45.74
AX-95080736	1A	45.74
AX-95198220	1A	45.74
AX-95239549	1A	45.74
AX-94431728	1A	50.05
AX-94532746	1A	50.05
AX-94906803	1A	50.78
AX-94923850	1A	52.45
AX-95153267	1A	52.45
AX-94386062	1A	52.45
AX-94391799	1A	52.45
AX-94393003	1A	52.45
AX-94416187	1A	52.45
AX-94419754	1A	52.45
AX-94427398	1A	52.45
AX-94428433	1A	52.45
AX-94432531	1A	52.45
AX-94433522	1A	52.45
AX-94438127	1A	52.45
AX-94443081	1A	52.45
AX-94445887	1A	52.45
AX-94449860	1A	52.45
AX-94452564	1A	52.45
AX-94455455	1A	52.45
AX-94456055	1A	52.45
AX-94456297	1A	52.45
AX-94470541	1A	52.45
AX-94480589	1A	52.45
AX-94488373	1A	52.45
AX-94494685	1A	52.45
AX-94495498	1A	52.45
AX-94498821	1A	52.45
AX-94510811	1A	52.45
AX-94519730	1A	52.45
AX-94526630	1A	52.45
AX-94531046	1A	52.45
AX-94532706	1A	52.45
AX-94533092	1A	52.45
AX-94536790	1A	52.45
AX-94541870	1A	52.45
AX-94547247	1A	52.45
AX-94556635	1A	52.45
AX-94564914	1A	52.45
AX-94585237	1A	52.45
AX-94586112	1A	52.45
AX-94586548	1A	52.45
AX-94587831	1A	52.45
AX-94589162	1A	52.45
AX-94589326	1A	52.45
AX-94609722	1A	52.45
AX-94630858	1A	52.45
AX-94633263	1A	52.45
AX-94638158	1A	52.45
AX-94643380	1A	52.45
AX-94643850	1A	52.45
AX-94645762	1A	52.45
AX-94650853	1A	52.45
AX-94654729	1A	52.45
AX-94657221	1A	52.45
AX-94658118	1A	52.45
AX-94673150	1A	52.45
AX-94684631	1A	52.45
AX-94685421	1A	52.45
AX-94690026	1A	52.45
AX-94696434	1A	52.45
AX-94699494	1A	52.45
AX-94730895	1A	52.45
AX-94737395	1A	52.45
AX-94739433	1A	52.45
AX-94754337	1A	52.45
AX-94759570	1A	52.45
AX-94761052	1A	52.45
AX-94764642	1A	52.45
AX-94773512	1A	52.45
AX-94784838	1A	52.45
AX-94790736	1A	52.45
AX-94803018	1A	52.45
AX-94804624	1A	52.45
AX-94811199	1A	52.45
AX-94813794	1A	52.45
AX-94817137	1A	52.45
AX-94826404	1A	52.45
AX-94831351	1A	52.45
AX-94841479	1A	52.45
AX-94847008	1A	52.45
AX-94847241	1A	52.45
AX-94849540	1A	52.45
AX-94858391	1A	52.45
AX-94866908	1A	52.45
AX-94869342	1A	52.45
AX-94872092	1A	52.45
AX-94883232	1A	52.45
AX-94895900	1A	52.45
AX-94904199	1A	52.45
AX-94921896	1A	52.45
AX-94921927	1A	52.45
AX-94924764	1A	52.45
AX-94926263	1A	52.45
AX-94932530	1A	52.45
AX-94934521	1A	52.45
AX-94943756	1A	52.45
AX-94950280	1A	52.45
AX-94975395	1A	52.45
AX-94977891	1A	52.45
AX-94978091	1A	52.45
AX-94982193	1A	52.45
AX-94991253	1A	52.45
AX-94995497	1A	52.45
AX-95005161	1A	52.45
AX-95009644	1A	52.45
AX-95009775	1A	52.45
AX-95011287	1A	52.45
AX-95011702	1A	52.45
AX-95017131	1A	52.45
AX-95022907	1A	52.45
AX-95076960	1A	52.45
AX-95079481	1A	52.45
AX-95084022	1A	52.45
AX-95086496	1A	52.45
AX-95097174	1A	52.45
AX-95098827	1A	52.45
AX-95100730	1A	52.45
AX-95111595	1A	52.45
AX-95112721	1A	52.45
AX-95124804	1A	52.45
AX-95125583	1A	52.45
AX-95130296	1A	52.45
AX-95149925	1A	52.45
AX-95153764	1A	52.45
AX-95163773	1A	52.45
AX-95168286	1A	52.45
AX-95169538	1A	52.45
AX-95172478	1A	52.45
AX-95182395	1A	52.45
AX-95183730	1A	52.45
AX-95186496	1A	52.45
AX-95187439	1A	52.45
AX-95187921	1A	52.45
AX-95188488	1A	52.45
AX-95189136	1A	52.45
AX-95194074	1A	52.45
AX-95202637	1A	52.45
AX-95205147	1A	52.45
AX-95206724	1A	52.45
AX-95215911	1A	52.45
AX-95217719	1A	52.45
AX-95225202	1A	52.45
AX-95230513	1A	52.45
AX-95237406	1A	52.45
AX-95243926	1A	52.45
AX-95251857	1A	52.45
AX-95252870	1A	52.45
AX-94513065	1A	53.25
AX-94841333	1A	53.25
AX-94847148	1A	53.25
AX-94381913	1A	53.27
AX-94382831	1A	53.27
AX-94384181	1A	53.27
AX-94385307	1A	53.27
AX-94385449	1A	53.27
AX-94386915	1A	53.27
AX-94387523	1A	53.27
AX-94388978	1A	53.27
AX-94389404	1A	53.27
AX-94389450	1A	53.27
AX-94390544	1A	53.27
AX-94393655	1A	53.27
AX-94393811	1A	53.27
AX-94395004	1A	53.27
AX-94395617	1A	53.27
AX-94396554	1A	53.27
AX-94396887	1A	53.27
AX-94397948	1A	53.27
AX-94398114	1A	53.27
AX-94398183	1A	53.27
AX-94398498	1A	53.27
AX-94399186	1A	53.27
AX-94399869	1A	53.27
AX-94400275	1A	53.27
AX-94400371	1A	53.27
AX-94402420	1A	53.27
AX-94402919	1A	53.27
AX-94403578	1A	53.27
AX-94403897	1A	53.27
AX-94403986	1A	53.27
AX-94404227	1A	53.27
AX-94404955	1A	53.27
AX-94405126	1A	53.27
AX-94405246	1A	53.27
AX-94406568	1A	53.27
AX-94407172	1A	53.27
AX-94408765	1A	53.27
AX-94408930	1A	53.27
AX-94410462	1A	53.27
AX-94410550	1A	53.27
AX-94410873	1A	53.27
AX-94411508	1A	53.27
AX-94412153	1A	53.27
AX-94412593	1A	53.27
AX-94413158	1A	53.27
AX-94413638	1A	53.27
AX-94415319	1A	53.27
AX-94415357	1A	53.27
AX-94415383	1A	53.27
AX-94415384	1A	53.27
AX-94415704	1A	53.27
AX-94417411	1A	53.27
AX-94417690	1A	53.27
AX-94418406	1A	53.27
AX-94418426	1A	53.27
AX-94418972	1A	53.27
AX-94422904	1A	53.27
AX-94423157	1A	53.27
AX-94423418	1A	53.27
AX-94423447	1A	53.27
AX-94425608	1A	53.27
AX-94428309	1A	53.27
AX-94430461	1A	53.27
AX-94430536	1A	53.27
AX-94431963	1A	53.27
AX-94432468	1A	53.27
AX-94432618	1A	53.27
AX-94432680	1A	53.27
AX-94432777	1A	53.27
AX-94432952	1A	53.27
AX-94434693	1A	53.27
AX-94435147	1A	53.27
AX-94435378	1A	53.27
AX-94435585	1A	53.27
AX-94435812	1A	53.27
AX-94435869	1A	53.27
AX-94437183	1A	53.27
AX-94439447	1A	53.27
AX-94440424	1A	53.27
AX-94441027	1A	53.27
AX-94441967	1A	53.27
AX-94442164	1A	53.27
AX-94442760	1A	53.27
AX-94443776	1A	53.27
AX-94443958	1A	53.27
AX-94443959	1A	53.27
AX-94444765	1A	53.27
AX-94446216	1A	53.27
AX-94446416	1A	53.27
AX-94448171	1A	53.27
AX-94448644	1A	53.27
AX-94448759	1A	53.27
AX-94449687	1A	53.27
AX-94451045	1A	53.27
AX-94452089	1A	53.27
AX-94452312	1A	53.27
AX-94453050	1A	53.27
AX-94453063	1A	53.27
AX-94456108	1A	53.27
AX-94456410	1A	53.27
AX-94456767	1A	53.27
AX-94457553	1A	53.27
AX-94458519	1A	53.27
AX-94458658	1A	53.27
AX-94461573	1A	53.27
AX-94463381	1A	53.27
AX-94464122	1A	53.27
AX-94464572	1A	53.27
AX-94465382	1A	53.27
AX-94465457	1A	53.27
AX-94465726	1A	53.27
AX-94466070	1A	53.27
AX-94466904	1A	53.27
AX-94467493	1A	53.27
AX-94467624	1A	53.27
AX-94470674	1A	53.27
AX-94471169	1A	53.27
AX-94472810	1A	53.27
AX-94472916	1A	53.27
AX-94473119	1A	53.27
AX-94474486	1A	53.27
AX-94474721	1A	53.27
AX-94474911	1A	53.27
AX-94476297	1A	53.27
AX-94476963	1A	53.27
AX-94477868	1A	53.27
AX-94478316	1A	53.27
AX-94478919	1A	53.27
AX-94479887	1A	53.27
AX-94479920	1A	53.27
AX-94480929	1A	53.27
AX-94481367	1A	53.27
AX-94482493	1A	53.27
AX-94482548	1A	53.27
AX-94483333	1A	53.27
AX-94485904	1A	53.27
AX-94486637	1A	53.27
AX-94489119	1A	53.27
AX-94489283	1A	53.27
AX-94489656	1A	53.27
AX-94490460	1A	53.27
AX-94490519	1A	53.27
AX-94492665	1A	53.27
AX-94493078	1A	53.27
AX-94493329	1A	53.27
AX-94493970	1A	53.27
AX-94494012	1A	53.27
AX-94496122	1A	53.27
AX-94497542	1A	53.27
AX-94498242	1A	53.27
AX-94498696	1A	53.27
AX-94500378	1A	53.27
AX-94500893	1A	53.27
AX-94501589	1A	53.27
AX-94501635	1A	53.27
AX-94501859	1A	53.27
AX-94501945	1A	53.27
AX-94501990	1A	53.27
AX-94503050	1A	53.27
AX-94504536	1A	53.27
AX-94505680	1A	53.27
AX-94506926	1A	53.27
AX-94507352	1A	53.27
AX-94508066	1A	53.27
AX-94509297	1A	53.27
AX-94509726	1A	53.27
AX-94510538	1A	53.27
AX-94510917	1A	53.27
AX-94510945	1A	53.27
AX-94511115	1A	53.27
AX-94511465	1A	53.27
AX-94514529	1A	53.27
AX-94514773	1A	53.27
AX-94515746	1A	53.27
AX-94517594	1A	53.27
AX-94517759	1A	53.27
AX-94519347	1A	53.27
AX-94520045	1A	53.27
AX-94521360	1A	53.27
AX-94521615	1A	53.27
AX-94522292	1A	53.27
AX-94524881	1A	53.27
AX-94525060	1A	53.27
AX-94525214	1A	53.27
AX-94527213	1A	53.27
AX-94528422	1A	53.27
AX-94529448	1A	53.27
AX-94532966	1A	53.27
AX-94534132	1A	53.27
AX-94539210	1A	53.27
AX-94539875	1A	53.27
AX-94541533	1A	53.27
AX-94542509	1A	53.27
AX-94542559	1A	53.27
AX-94544675	1A	53.27
AX-94544988	1A	53.27
AX-94546321	1A	53.27
AX-94549265	1A	53.27
AX-94550273	1A	53.27
AX-94550326	1A	53.27
AX-94552774	1A	53.27
AX-94555133	1A	53.27
AX-94557713	1A	53.27
AX-94558126	1A	53.27
AX-94558425	1A	53.27
AX-94559279	1A	53.27
AX-94561365	1A	53.27
AX-94561920	1A	53.27
AX-94564281	1A	53.27
AX-94565745	1A	53.27
AX-94566415	1A	53.27
AX-94566572	1A	53.27
AX-94581186	1A	53.27
AX-94581406	1A	53.27
AX-94581948	1A	53.27
AX-94583205	1A	53.27
AX-94583334	1A	53.27
AX-94584289	1A	53.27
AX-94584417	1A	53.27
AX-94586534	1A	53.27
AX-94590010	1A	53.27
AX-94591258	1A	53.27
AX-94594300	1A	53.27
AX-94594465	1A	53.27
AX-94595517	1A	53.27
AX-94596280	1A	53.27
AX-94597364	1A	53.27
AX-94600507	1A	53.27
AX-94601275	1A	53.27
AX-94601379	1A	53.27
AX-94601835	1A	53.27
AX-94602146	1A	53.27
AX-94602792	1A	53.27
AX-94604685	1A	53.27
AX-94607881	1A	53.27
AX-94608897	1A	53.27
AX-94611210	1A	53.27
AX-94611590	1A	53.27
AX-94615287	1A	53.27
AX-94620541	1A	53.27
AX-94621604	1A	53.27
AX-94621711	1A	53.27
AX-94623424	1A	53.27
AX-94623703	1A	53.27
AX-94624109	1A	53.27
AX-94624159	1A	53.27
AX-94624330	1A	53.27
AX-94631437	1A	53.27
AX-94632095	1A	53.27
AX-94635331	1A	53.27
AX-94635834	1A	53.27
AX-94636314	1A	53.27
AX-94639099	1A	53.27
AX-94640914	1A	53.27
AX-94644800	1A	53.27
AX-94645318	1A	53.27
AX-94646111	1A	53.27
AX-94646578	1A	53.27
AX-94648151	1A	53.27
AX-94649593	1A	53.27
AX-94651412	1A	53.27
AX-94652362	1A	53.27
AX-94652850	1A	53.27
AX-94660777	1A	53.27
AX-94661235	1A	53.27
AX-94662176	1A	53.27
AX-94663711	1A	53.27
AX-94664792	1A	53.27
AX-94664890	1A	53.27
AX-94665409	1A	53.27
AX-94668903	1A	53.27
AX-94670396	1A	53.27
AX-94673471	1A	53.27
AX-94679173	1A	53.27
AX-94679398	1A	53.27
AX-94680386	1A	53.27
AX-94680963	1A	53.27
AX-94681780	1A	53.27
AX-94682929	1A	53.27
AX-94683333	1A	53.27
AX-94685263	1A	53.27
AX-94685314	1A	53.27
AX-94689441	1A	53.27
AX-94691310	1A	53.27
AX-94691845	1A	53.27
AX-94692364	1A	53.27
AX-94693412	1A	53.27
AX-94694621	1A	53.27
AX-94695076	1A	53.27
AX-94695356	1A	53.27
AX-94696218	1A	53.27
AX-94697418	1A	53.27
AX-94698308	1A	53.27
AX-94702309	1A	53.27
AX-94704464	1A	53.27
AX-94705971	1A	53.27
AX-94706854	1A	53.27
AX-94707091	1A	53.27
AX-94710221	1A	53.27
AX-94711492	1A	53.27
AX-94714980	1A	53.27
AX-94715107	1A	53.27
AX-94715273	1A	53.27
AX-94715685	1A	53.27
AX-94716299	1A	53.27
AX-94716494	1A	53.27
AX-94719212	1A	53.27
AX-94720933	1A	53.27
AX-94723246	1A	53.27
AX-94724771	1A	53.27
AX-94725051	1A	53.27
AX-94726514	1A	53.27
AX-94730282	1A	53.27
AX-94730424	1A	53.27
AX-94731744	1A	53.27
AX-94731899	1A	53.27
AX-94733386	1A	53.27
AX-94737295	1A	53.27
AX-94739356	1A	53.27
AX-94746949	1A	53.27
AX-94747458	1A	53.27
AX-94748114	1A	53.27
AX-94750195	1A	53.27
AX-94751395	1A	53.27
AX-94751755	1A	53.27
AX-94751927	1A	53.27
AX-94752417	1A	53.27
AX-94752690	1A	53.27
AX-94753705	1A	53.27
AX-94755260	1A	53.27
AX-94755693	1A	53.27
AX-94757176	1A	53.27
AX-94759083	1A	53.27
AX-94760203	1A	53.27
AX-94761624	1A	53.27
AX-94765610	1A	53.27
AX-94766702	1A	53.27
AX-94766720	1A	53.27
AX-94767366	1A	53.27
AX-94768467	1A	53.27
AX-94768790	1A	53.27
AX-94769778	1A	53.27
AX-94771670	1A	53.27
AX-94772173	1A	53.27
AX-94772467	1A	53.27
AX-94772479	1A	53.27
AX-94775110	1A	53.27
AX-94775416	1A	53.27
AX-94777057	1A	53.27
AX-94778477	1A	53.27
AX-94780105	1A	53.27
AX-94781823	1A	53.27
AX-94782613	1A	53.27
AX-94784593	1A	53.27
AX-94785602	1A	53.27
AX-94786480	1A	53.27
AX-94787357	1A	53.27
AX-94787873	1A	53.27
AX-94788247	1A	53.27
AX-94788718	1A	53.27
AX-94788934	1A	53.27
AX-94789392	1A	53.27
AX-94790278	1A	53.27
AX-94790915	1A	53.27
AX-94792597	1A	53.27
AX-94792898	1A	53.27
AX-94793213	1A	53.27
AX-94793790	1A	53.27
AX-94794886	1A	53.27
AX-94798948	1A	53.27
AX-94799592	1A	53.27
AX-94800416	1A	53.27
AX-94801568	1A	53.27
AX-94801999	1A	53.27
AX-94802095	1A	53.27
AX-94802893	1A	53.27
AX-94803070	1A	53.27
AX-94803865	1A	53.27
AX-94804031	1A	53.27
AX-94804341	1A	53.27
AX-94805492	1A	53.27
AX-94806537	1A	53.27
AX-94806987	1A	53.27
AX-94807145	1A	53.27
AX-94810269	1A	53.27
AX-94813825	1A	53.27
AX-94815518	1A	53.27
AX-94816267	1A	53.27
AX-94816747	1A	53.27
AX-94817588	1A	53.27
AX-94818262	1A	53.27
AX-94818544	1A	53.27
AX-94820313	1A	53.27
AX-94822580	1A	53.27
AX-94823455	1A	53.27
AX-94824027	1A	53.27
AX-94824792	1A	53.27
AX-94826199	1A	53.27
AX-94827060	1A	53.27
AX-94830572	1A	53.27
AX-94831368	1A	53.27
AX-94834373	1A	53.27
AX-94835672	1A	53.27
AX-94838124	1A	53.27
AX-94840143	1A	53.27
AX-94843257	1A	53.27
AX-94845461	1A	53.27
AX-94848601	1A	53.27
AX-94848982	1A	53.27
AX-94849909	1A	53.27
AX-94855210	1A	53.27
AX-94856165	1A	53.27
AX-94861731	1A	53.27
AX-94861890	1A	53.27
AX-94862093	1A	53.27
AX-94862659	1A	53.27
AX-94862815	1A	53.27
AX-94864286	1A	53.27
AX-94864702	1A	53.27
AX-94865782	1A	53.27
AX-94866192	1A	53.27
AX-94867094	1A	53.27
AX-94868310	1A	53.27
AX-94870370	1A	53.27
AX-94870798	1A	53.27
AX-94871654	1A	53.27
AX-94872059	1A	53.27
AX-94872835	1A	53.27
AX-94873322	1A	53.27
AX-94874070	1A	53.27
AX-94874885	1A	53.27
AX-94875204	1A	53.27
AX-94876574	1A	53.27
AX-94876679	1A	53.27
AX-94878140	1A	53.27
AX-94878640	1A	53.27
AX-94880976	1A	53.27
AX-94883897	1A	53.27
AX-94887841	1A	53.27
AX-94890015	1A	53.27
AX-94890395	1A	53.27
AX-94893139	1A	53.27
AX-94895904	1A	53.27
AX-94896233	1A	53.27
AX-94897502	1A	53.27
AX-94903369	1A	53.27
AX-94903441	1A	53.27
AX-94907052	1A	53.27
[truncated: 54,507 more rows]
