# Supplementary material for: High‐density SNP genotyping array for hexaploid wheat and its secondary and tertiary gene pool
Source: Plant Biotechnol J. 2015 Oct 15;14(5):1195–206. doi: 10.1111/pbi.12485 (PMC4950041; doi:10.1111/pbi.12485)
Supplement: Supplementary file 6 — Table S6 Conflicting markers. [file PBI-14-1195-s002.xlsx]

## Sheet: Conflicting markers
MarkerName	AxC	AxC	SxR	SxR	SxO	SxO	Homoelogous conflict
AX-94750108	1A	22.6259	1A	25.0265	3B	85.253	n
AX-95123164	1A	53.1062	6B	17.23			n
AX-94485219	1A	53.1062	6B	17.23			n
AX-95188861	1A	53.1062	6B	21.9221			n
AX-94556275	1A	53.1062			3B	224.332	n
AX-94879563	1A	53.1062			3B	224.332	n
AX-94989924	1A	53.1062			3B	224.332	n
AX-95241323	1B	28.1232	5B	56.6834			n
AX-94879483	1B	16.087	7A	4.69209			n
AX-94548182	1B	19.2876	7D	129.281			n
AX-94480142	1B	2.40061			2B	211.364	n
AX-94497928	1B	85.9667			4A	264.901	n
AX-94534338	1B	71.5392			4B	128.743	n
AX-95085467	1B	107.757			4D	184.641	n
AX-94413651	1B	87.5669			5B	70.4348	n
AX-94479825	1B	87.5669			5B	349.613	n
AX-94784539	1D	4.81373	1D	1.58784	6D	5.00557	n
AX-95000091	1D	124.477	3B	12.5691			n
AX-94752964	2A	40.7309	5A	69.5584			n
AX-94906026	2A	91.5369	5B	15.661	5B	113.914	n
AX-94751676	2A	91.5369			3D	323.661	n
AX-94767169	3B	97.2936	3B	21.9625	2B	270.162	n
AX-94691909	3B	94.0929	5A	191.034	3B	231.147	n
AX-94898236	3B	47.4841	5B	102.553			n
AX-94798077	3B	47.4841	5B	102.553			n
AX-95214965	3B	47.4841	5B	104.116			n
AX-94615640	3B	82.8506	6A	12.5133			n
AX-94524677	3B	97.2936			2B	270.162	n
AX-94631670	3B	97.2936			2B	270.162	n
AX-94934934	3B	251.719			7D	333.809	n
AX-94925596	4A	188.565	3B	135.231			n
AX-94936410	4A	45.5692	4A	18.8899	7A	77.3382	n
AX-95159990	4A	151.541	7A	53.5507	7A	8.57254	n
AX-94505298	4A	151.541	7A	53.5507			n
AX-94740957	4A	151.541	7A	53.5507			n
AX-94825478	4A	151.541	7A	53.5507			n
AX-95255266	4A	151.541	7A	53.5507			n
AX-95210197	4A	151.541	7A	53.5507			n
AX-94685857	4A	151.541	7A	51.9877			n
AX-94776724	4A	151.541	7A	53.5507			n
AX-95233885	4A	151.541	7A	53.5507			n
AX-94662596	4A	151.541	7A	53.5507			n
AX-94626609	4A	151.541	7A	53.5507			n
AX-95257961	4A	151.541	7A	55.1137			n
AX-94901091	4A	152.341	7A	55.1137			n
AX-94615882	4A	152.341	7A	53.5507			n
AX-94561432	4A	152.341	7A	53.5507			n
AX-94707761	4A	188.565	7D	3.15084			n
AX-94848837	4A	192.566	7D	1.58784			n
AX-94838095	4A	190.965			3A	227.464	n
AX-94939495	4A	152.341			7A	16.9239	n
AX-94838100	4A	152.341			7A	16.9239	n
AX-94680668	4A	152.341			7A	45.3162	n
AX-94834989	4A	171.712			7A	30.2808	n
AX-94842179	4A	188.565			7A	51.989	n
AX-94925861	4A	194.966			7A	26.9462	n
AX-94763720	4A	194.966			7A	26.9462	n
AX-94817444	4A	194.966			7A	26.9462	n
AX-94977764	4A	194.966			7A	26.9462	n
AX-94939811	4A	151.541			7D	45.0949	n
AX-95120525	4A	152.341			7D	60.1908	n
AX-94540165	4A	171.712			7D	28.4072	n
AX-94578321	4A	173.313			7D	230.41	n
AX-94417097	4A	194.966			7D	0	n
AX-94814082	4A	194.966			7D	1.66728	n
AX-94893039	4A	194.966			7D	1.66728	n
AX-94529087	4B	35.3748			7B	263.487	n
AX-94546265	5A	67.0995	7A	80.2738			n
AX-95242828	5A	225.734			4D	184.641	n
AX-94707371	5A	226.534			4D	184.641	n
AX-95221740	5A	226.534			4D	198.228	n
AX-94624834	5B	110.011	2B	177.463			n
AX-94945153	5B	110.011	2B	177.463			n
AX-95169846	5B	110.011	2B	177.463			n
AX-94934692	5B	9.71677	7A	25.2674	5B	13.503	n
AX-94781756	5B	110.011			3B	137.261	n
AX-94621272	5B	179.64			4A	239.777	n
AX-94387475	5B	101.996			7B	55.9215	n
AX-94704553	5D	19.2624			7D	28.4072	n
AX-94920790	6A	101.918	2B	117.858			n
AX-94634533	6A	61.7686	5B	30.0318			n
AX-95246777	6A	57.7679			1D	0	n
AX-94850387	6A	29.8927			3A	78.051	n
AX-94622447	6B	49.8761	6B	21.9221	3D	33.9368	n
AX-94438704	6B	86.2304	7A	134.113			n
AX-94888939	6B	4.00679			1B	64.4412	n
AX-94856684	6B	53.0768			2B	140.942	n
AX-94646065	6B	86.2304			3D	33.9368	n
AX-95092562	6B	39.4402			7A	350.133	n
AX-95183360	6B	112.716			7A	200.179	n
AX-95243323	6B	53.8768			7B	37.4777	n
AX-94437204	6D	14.7042			3D	159.658	n
AX-95002995	7A	177.143	6DS	7.89273	7A	368.495	n
AX-95248570	7A	179.544	6DS	7.89273	7A	368.495	n
AX-94820943	7A	180.344	6DS	11.0188	7A	373.529	n
AX-94641903	7A	5.66046	7A	12.6891	4A	311.944	n
AX-94946093	7A	17.6971	7A	53.5507	4A	293.282	n
AX-95244751	7A	58.7928			2B	100.693	n
AX-94533747	7A	215.108			2D	35.1727	n
AX-95020967	7A	5.66046			4A	352.262	n
AX-94588174	7A	8.06108			4A	360.687	n
AX-94875155	7A	17.6971			4A	293.282	n
AX-94702827	7A	25.7256			4A	293.282	n
AX-94661650	7A	70.9019			4A	263.234	n
AX-94707566	7A	70.9019			4A	263.234	n
AX-94616027	7A	70.9019			4A	263.234	n
AX-94651397	7A	211.049			5A	287.912	n
AX-94703318	7A	211.049			5A	287.912	n
AX-94784515	7A	215.108			5A	287.912	n
AX-94702379	7A	20.8977			5B	88.8786	n
AX-95075520	7A	81.3608			5B	166.108	n
AX-94740727	7A	20.8977			6B	75.3339	n
AX-95206075	7B	32.2118	2B	7.81811			n
AX-94592959	7B	32.2118	2B	7.81811			n
AX-94612603	7B	154.012	5B	55.1204	5B	70.4348	n
AX-94500078	7B	164.516	5B	6.27686	5B	100.553	n
AX-95108600	7B	165.322	5B	4.71385	5B	102.221	n
AX-94402473	7B	165.322	5B	4.71385	5B	102.221	n
AX-94389734	7B	165.322	5B	4.71385	5B	102.221	n
AX-94959544	7B	165.322	5B	4.71385	5B	102.221	n
AX-95178159	7B	165.322	5B	4.71385	5B	102.221	n
AX-94489237	7B	166.122	5B	4.71385	5B	102.221	n
AX-94882950	7B	152.405	5B	56.6834			n
AX-95145776	7B	153.205	5B	61.3755			n
AX-95194128	7B	153.205	5B	61.3755			n
AX-94706906	7B	156.432	5B	61.3755			n
AX-95154523	7B	164.516	5B	6.27686			n
AX-94412449	7B	43.5613	7B	42.4027	1B	81.129	n
AX-94483298	7B	92.1565	7B	7.82732	4B	123.741	n
AX-94602950	7B	175.751			1B	220.096	n
AX-95124502	7B	124.416			4B	91.8647	n
AX-95111941	7B	148.405			5B	98.886	n
AX-94645894	7B	150.005			5B	92.2131	n
AX-94410728	7B	150.005			5B	92.2131	n
AX-94912990	7B	150.005			5B	97.2187	n
AX-94408378	7B	150.005			5B	98.886	n
AX-95187081	7B	150.805			5B	92.2131	n
AX-94468302	7B	150.805			5B	92.2131	n
AX-94791648	7B	150.805			5B	92.2131	n
AX-94832673	7B	150.805			5B	92.2131	n
AX-94698578	7B	150.805			5B	92.2131	n
AX-95133876	7B	150.805			5B	92.2131	n
AX-94473314	7B	150.805			5B	92.2131	n
AX-94448549	7B	150.805			5B	92.2131	n
AX-94470835	7B	150.805			5B	92.2131	n
AX-94721904	7B	150.805			5B	92.2131	n
AX-95163707	7B	150.805			5B	97.2187	n
AX-94389848	7B	150.805			5B	92.2131	n
AX-94605984	7B	150.805			5B	92.2131	n
AX-94551890	7B	150.805			5B	92.2131	n
AX-94835572	7B	154.818			5B	70.4348	n
AX-94809552	7B	158.032			5B	100.553	n
AX-94734469	7D	69.3112			4A	311.944	n
AX-95249993	7D	69.3112			4A	311.944	n
AX-94779895	7D	69.3112			4A	311.944	n
AX-94950477	7D	69.3112			4A	311.944	n
AX-94680159	7D	69.3112			4A	311.944	n
AX-95124191			1A	177.327	2A	88.5775	n
AX-94444290			1A	29.7155	3A	51.1624	n
AX-95099226			1A	14.0793	3A	212.447	n
AX-94487215			1A	29.7155	4A	360.687	n
AX-94407450			1A	29.7155	6B	70.332	n
AX-95189186			2B	171.205	1B	143.057	n
AX-95004061			2B	177.463	1D	100.777	n
AX-94693694			2B	177.463	1D	100.777	n
AX-94753545			2B	177.463	1D	100.777	n
AX-94833034			2B	177.463	1D	100.777	n
AX-95122374			2B	177.463	1D	100.777	n
AX-94432988			2B	177.463	3A	328.499	n
AX-95082124			2B	177.463	3A	328.499	n
AX-94516391			2B	117.858	3B	162.392	n
AX-94410559			2B	177.463	3B	162.392	n
AX-94859626			2B	98.893	3B	162.392	n
AX-94726755			2B	117.858	3B	162.392	n
AX-95156123			2B	117.858	3B	162.392	n
AX-94809444			2B	117.858	3B	162.392	n
AX-94949971			2B	177.463	3B	162.392	n
AX-94866442			2B	177.463	3B	162.392	n
AX-95110726			2B	177.463	3B	162.392	n
AX-95175923			2B	177.463	3B	162.392	n
AX-95101787			2B	177.463	3B	264.717	n
AX-94671385			2B	177.463	3B	264.717	n
AX-95256120			2B	141.355	5A	255.887	n
AX-94829659			2B	117.858	5B	239.903	n
AX-94590297			2B	117.858	5B	239.903	n
AX-94733736			2B	117.858	5B	239.903	n
AX-95208993			2B	177.463	5B	239.903	n
AX-94826780			2B	186.85	5B	239.903	n
AX-95164984			2B	117.858	5B	241.57	n
AX-94577869			2B	177.463	5D	391.065	n
AX-94536982			2B	20.3375	6B	33.4412	n
AX-94571759			2B	177.463	6B	165.685	n
AX-94413567			2B	177.463	6D	302.725	n
AX-94725106			2B	177.463	7B	260.149	n
AX-94784264			2B	114.657	7D	408.313	n
AX-94739609			3A	11	1B	84.4672	n
AX-95021034			3A	15.7387	1B	84.4672	n
AX-94904144			3A	18.8647	7B	37.4777	n
AX-94588331			3B	135.231	4A	369.184	n
AX-94645275			3B	127.367	6A	317.811	n
AX-94917895			4B	47.4884	7D	506.213	n
AX-94889518			5A	135.257	7A	26.9462	n
AX-95259136			5A	135.257	7A	26.9462	n
AX-94393074			5B	104.116	1B	148.059	n
AX-94888988			5B	75.9701	2B	172.703	n
AX-95117258			5B	14.098	2B	275.164	n
AX-95211469			5B	75.9701	3B	106.993	n
AX-94543441			5B	56.6834	7B	300.297	n
AX-94625119			5B	50.4283	7B	300.297	n
AX-94499882			5B	56.6834	7B	300.297	n
AX-94641395			5B	56.6834	7B	300.297	n
AX-94528439			5D	128.067	7B	128.669	n
AX-94539354			6A	130.905	4D	198.228	n
AX-94876750			6B	40.762	2B	380.703	n
AX-94673458			6B	40.762	5B	78.7861	n
AX-94531050			6DS	3.17888	7A	363.49	n
AX-94526524			6DS	3.17888	7A	363.49	n
AX-95022940			6DS	6.32972	7A	366.828	n
AX-94738390			6DS	0	7A	363.49	n
AX-94913649			7A	4.69209	4A	352.262	n
AX-95117892			7A	12.6891	4A	360.687	n
AX-94715508			7A	12.6891	4A	360.687	n
AX-94881207			7A	4.69209	4A	369.184	n
AX-94627848			7A	59.8028	4A	274.92	n
AX-94819593			7A	4.69209	4A	311.944	n
AX-95187404			7A	4.69209	4A	370.852	n
AX-94706540			7A	110.224	5B	87.2113	n
AX-95244863			7B	67.4224	2B	268.494	n
AX-94757072			7B	42.4027	4A	369.184	n
AX-95241706			7B	67.4224	6B	164.018	n
AX-94875393			7D	3.15084	4A	342.239	n
AX-95179916	1A	91.6751	1B	50.4551			y
AX-94460965	1A	8.85698			1B	84.4672	y
AX-94652478	1A	8.85698			1B	17.27	y
AX-94525209	1A	41.8704			1B	87.8055	y
AX-94763648	1A	41.8704			1B	84.4672	y
AX-94730328	1A	41.8704			1B	87.8055	y
AX-95078697	1A	109.399			1B	325.924	y
AX-94764416	1A	20.9997			1D	55.195	y
AX-94465299	1A	36.2658			1D	75.4924	y
AX-94493709	1B	2.40061	1A	14.0793	1A	0	y
AX-94648604	1B	77.9397	1A	109.814	1A	255.711	y
AX-94426237	1B	16.087	1A	14.0793	1B	0	y
AX-94756185	1B	1.60055	1A	14.0793			y
AX-94745699	1B	1.60055	1A	14.0793			y
AX-95006323	1B	16.087	1A	29.7155			y
AX-95160176	1B	16.087	1A	14.0793			y
AX-94937321	1B	16.087	1A	14.0793			y
AX-95081274	1B	16.087	1A	28.1525			y
AX-94632091	1B	16.087	1A	29.7155			y
AX-94971595	1B	16.087	1A	29.7155			y
AX-94450412	1B	16.087	1A	29.7155			y
AX-95256080	1B	16.087	1A	29.7155			y
AX-94676183	1B	18.4876	1A	14.0793			y
AX-94655328	1B	18.4876	1A	25.0265			y
AX-95144291	1B	19.2876	1A	12.5163			y
AX-94639630	1B	19.2876	1A	25.0265			y
AX-94810550	1B	19.2876	1A	25.0265			y
AX-94664977	1B	19.2876	1A	25.0265			y
AX-94955334	1B	19.2876	1A	25.0265			y
AX-94755828	1B	19.2876	1A	29.7155			y
AX-94636009	1B	109.357	1A	14.0793			y
AX-94818999	1B	16.087	1D	3.15084	1B	66.1085	y
AX-94999684	1B	2.40061			1A	0	y
AX-95083573	1B	91.5676			1A	242.246	y
AX-95211874	1B	0			1D	6.66914	y
AX-95092361	1B	1.60055			1D	0	y
AX-94978860	1B	2.40061			1D	0	y
AX-94904883	1B	2.40061			1D	0	y
AX-94674257	1B	2.40061			1D	0	y
AX-95184816	1B	16.087			1D	1.66728	y
AX-95168851	1B	16.087			1D	1.66728	y
AX-94387545	1B	19.2876			1D	85.5601	y
AX-95155504	1B	20.0877			1D	0	y
AX-94804188	1B	71.5392			1D	179.762	y
AX-94801998	1B	108.557			1D	300.836	y
AX-94504996	1B	173.3			1D	378.235	y
AX-94415016	1D	124.477	1A	177.327	1A	360.522	y
AX-94689377	1D	124.477	1A	177.327			y
AX-94957155	1D	136.48	1A	178.89			y
AX-95253982	1D	139.682	1A	177.327			y
AX-94535991	1D	124.477	1B	146.42	1D	378.235	y
AX-94754687	1D	72.6525	1B	36.3788			y
AX-94552269	1D	124.477	1B	138.575			y
AX-95068773	1D	124.477	1B	138.575			y
AX-94588089	1D	28.3821	1D	26.9962	1A	92.8876	y
AX-94981096	1D	28.3821			1A	92.8876	y
AX-94923850	1D	59.029			1A	121.318	y
AX-95229257	1D	124.477			1A	360.522	y
AX-94576173	1D	124.477			1A	360.522	y
AX-94853862	1D	124.477			1B	385.109	y
AX-95231755	1D	124.477			1B	385.109	y
AX-94701609	1D	124.477			1B	385.109	y
AX-95143791	1D	124.477			1B	386.776	y
AX-94835292	1D	124.477			1B	386.776	y
AX-94716959	1D	124.477			1B	395.12	y
AX-94814178	1D	124.477			1B	395.12	y
AX-94867479	1D	124.477			1B	395.12	y
AX-95140644	1D	124.477			1B	395.12	y
AX-94795478	1D	124.477			1B	395.12	y
AX-94530345	1D	124.477			1B	395.12	y
AX-94994113	1D	124.477			1B	395.12	y
AX-95135761	1D	124.477			1B	395.12	y
AX-94528473	1D	124.477			1B	395.12	y
AX-95164065	1D	124.477			1B	395.12	y
AX-94718805	1D	124.477			1B	395.12	y
AX-94435276	1D	136.48			1B	385.109	y
AX-94962653	1D	136.48			1B	395.12	y
AX-94460154	1D	141.282			1B	385.109	y
AX-94399377	2A	4.02784	2B	6.2551			y
AX-95215205	2A	40.7309	2B	34.4385			y
AX-94574112	2A	140.944	2B	177.463			y
AX-95204240	2A	146.553	2B	177.463			y
AX-94943002	2A	56.1249			2B	100.693	y
AX-94866438	2A	56.1249			2B	100.693	y
AX-94904809	2A	56.1249			2B	100.693	y
AX-94700889	2A	56.1249			2B	100.693	y
AX-94687213	2A	56.1249			2B	107.377	y
AX-95208724	2A	178.679			2B	424.998	y
AX-94505554	2A	20.1478			2D	16.7765	y
AX-94708606	2B	207.323	2A	22.2046	2A	307.401	y
AX-94917481	2B	207.323	2A	22.2046	2B	482.082	y
AX-94396354	2B	211.324	2A	22.2046	2B	485.416	y
AX-94685617	2B	211.324	2A	22.2046	2B	485.416	y
AX-94799364	2B	211.324	2A	22.2046	2B	487.084	y
AX-94858404	2B	169.612	2A	0			y
AX-94698103	2B	203.302	2A	22.2046			y
AX-95132635	2B	203.302	2A	22.2046			y
AX-95111070	2B	207.323	2A	22.2046			y
AX-94805978	2B	207.323	2A	22.2046			y
AX-94387733	2B	207.323	2A	22.2046			y
AX-94576596	2B	207.323	2A	22.2046			y
AX-94675476	2B	207.323	2A	22.2046			y
AX-94403639	2B	207.323	2A	22.2046			y
AX-94815900	2B	207.323	2A	22.2046			y
AX-95022210	2B	207.323	2A	22.2046			y
AX-94777974	2B	207.323	2A	22.2046			y
AX-94814895	2B	207.323	2A	22.2046			y
AX-94693230	2B	207.323	2A	22.2046			y
AX-94862036	2B	207.323	2A	22.2046			y
AX-95143804	2B	207.323	2A	22.2046			y
AX-94683126	2B	207.323	2A	22.2046			y
AX-94414507	2B	207.323	2A	22.2046			y
AX-94447421	2B	207.323	2A	33.1549			y
AX-94776485	2B	211.324	2A	22.2046			y
AX-95000534	2B	211.324	2A	22.2046			y
AX-94771940	2B	211.324	2A	23.7676			y
AX-95108017	2B	4.82091	2B	7.81811	2D	38.511	y
AX-94544996	2B	1.61981			2A	1.66728	y
AX-95074762	2B	1.61981			2A	1.66728	y
AX-94543148	2B	8.02529			2A	1.66728	y
AX-94660076	2B	21.6528			2A	25.2776	y
AX-94696803	2B	39.5006			2A	26.9449	y
AX-94773117	2B	169.612			2A	270.429	y
AX-94395866	2B	199.301			2A	314.108	y
AX-94787679	2B	205.722			2A	307.401	y
AX-94394470	2B	207.323			2A	307.401	y
AX-94666243	2B	0.819746			2D	35.1727	y
AX-94594047	2B	0.819746			2D	38.511	y
AX-94571018	2B	4.82091			2D	38.511	y
AX-94549520	2B	19.2328			2D	23.4831	y
AX-94986190	2B	19.2328			2D	51.9017	y
AX-94779177	2B	39.5006			2D	80.4082	y
AX-94724650	2B	117.229			2D	323.526	y
AX-95019914	2D	157.655	2A	22.2046			y
AX-95018051	2D	157.655	2A	22.2046			y
AX-95099208	2D	157.655	2A	22.2046			y
AX-94990166	2D	158.455	2A	22.2046			y
AX-94749063	2D	158.455	2A	22.2046			y
AX-94934527	2D	158.455	2A	33.1549			y
AX-94806982	2D	164.865	2A	22.2046			y
AX-94981412	2D	164.865	2A	22.2046			y
AX-95006538	2D	164.865	2A	22.2046			y
AX-94492833	2D	167.284	2A	22.2046			y
AX-95000625	2D	167.284	2A	22.2046			y
AX-94761814	2D	168.091	2A	22.2046			y
AX-94463225	2D	168.091	2A	22.2046			y
AX-94472501	2D	168.091	2A	22.2046			y
AX-94928620	2D	168.091	2A	22.2046			y
AX-94934710	2D	168.091	2A	22.2046			y
AX-94463530	2D	168.091	2A	22.2046			y
AX-95240279	2D	168.091	2A	22.2046			y
AX-94861027	2D	168.091	2A	22.2046			y
AX-94486703	2D	168.091	2A	22.2046			y
AX-94944822	2D	168.091	2A	22.2046			y
AX-95072918	2D	168.091	2A	22.2046			y
AX-94587579	2D	168.091	2A	23.7676			y
AX-94734673	2D	168.091	2A	23.7676			y
AX-95077903	2D	168.091	2A	23.7676			y
AX-95002749	2D	168.091	2A	23.7676			y
AX-94481482	2D	168.091	2A	23.7676			y
AX-94432660	2D	168.091	2A	23.7676			y
AX-95021486	2D	168.091	2A	23.7676			y
AX-95150030	2D	10.4361			2A	23.6104	y
AX-95023203	2D	12.8492			2A	23.6104	y
AX-95108498	2D	20.0845			2A	23.6104	y
AX-94678873	2D	20.0845			2A	25.2776	y
AX-94554302	2D	20.0845			2A	25.2776	y
AX-94626472	2D	168.091			2A	307.401	y
AX-94750271	2D	163.264			2B	487.084	y
AX-94970441	2D	168.091			2B	483.749	y
AX-94741483	2D	168.091			2B	487.084	y
AX-94671257	3A	4.00075	2B	177.463			y
AX-94835367	3A	0	3A	11	3D	33.9368	y
AX-94996868	3A	2.40061	3A	11	3D	35.6041	y
AX-94806155	3A	3.20068	3A	11	3D	35.6041	y
AX-94682208	3A	4.00075	3A	11	3D	33.9368	y
AX-94504900	3A	73.0291			3B	219.326	y
AX-94911783	3A	93.1168			3B	273.061	y
AX-94886712	3A	0			3D	33.9368	y
AX-94620485	3A	0			3D	33.9368	y
AX-94625429	3A	2.40061			3D	33.9368	y
AX-94457488	3A	3.20068			3D	33.9368	y
AX-94834400	3A	4.00075			3D	33.9368	y
AX-94792153	3A	4.00075			3D	35.6041	y
AX-94915137	3A	109.205			3D	276.906	y
AX-94817757	3A	109.205			3D	276.906	y
AX-94850441	3A	110.012			3D	276.906	y
AX-94585205	3B	63.5491	3A	69.2578			y
AX-94434389	3B	63.5491	3A	69.2578			y
AX-94639861	3B	213.333	3B	110.033	3D	357.092	y
AX-94430951	3B	12.2387			3A	345.497	y
AX-94512327	3B	28.2532			3D	57.7951	y
AX-94510097	3B	48.2841			3D	67.8346	y
AX-94512655	3B	92.4927			3D	174.675	y
AX-95138982	3B	132.615			3D	271.9	y
AX-94897296	3B	212.52			3D	357.092	y
AX-95011482	3D	18.3862			3A	325.164	y
AX-94787799	4A	188.565			4B	101.876	y
AX-94690342	4A	74.4343			4D	3.33457	y
AX-94451678	4B	112.019			4A	20.2442	y
AX-94454239	4D	5.6013			4D	94.3362	y
AX-95220729	5A	84.748	5A	102.409	5B	100.553	y
AX-94511269	5A	91.1534	5B	1.58784			y
AX-94473226	5A	63.0909	5D	118.579			y
AX-94992200	5A	63.0909	5D	118.579			y
AX-95227460	5A	63.0909	5D	118.579			y
AX-94635713	5A	63.0909	5D	118.579			y
AX-95124150	5A	153.891			5D	172.395	y
AX-95088473	5A	201.669			5D	294.044	y
AX-95075283	5B	101.996	5A	141.512	5B	161.102	y
AX-94577903	5B	0	5A	45.8919			y
AX-95155315	5B	77.7507	5A	96.1572			y
AX-94871426	5B	106.797	5A	141.512			y
AX-94720595	5B	0			5A	47.7036	y
AX-94728772	5B	103.596			5A	185.588	y
AX-94403210	5B	101.996			5D	243.45	y
AX-94911538	5B	110.011			5D	243.45	y
AX-94998407	5B	110.011			5D	243.45	y
AX-94850832	5B	110.011			5D	243.45	y
AX-94704170	5D	12.056	5D	17.3083	5B	346.279	y
AX-94432028	5D	12.056	5D	17.3083	5B	354.619	y
AX-94781668	5D	4.83478			5B	354.619	y
AX-94849033	5D	12.056			5B	342.944	y
AX-94606381	5D	12.056			5B	344.612	y
AX-94696958	5D	12.056			5B	354.619	y
AX-95018082	5D	12.056			5B	354.619	y
AX-95247279	6A	29.0927	6A	29.7155	6B	26.7684	y
AX-94584867	6A	29.0927	6A	21.8944	6B	33.4412	y
AX-94471922	6A	93.8888	6A	94.7308	6B	164.018	y
AX-94786483	6A	94.6953	6A	94.7308	6B	127.293	y
AX-94844573	6A	57.7679	6A	53.3287	6D	253.823	y
AX-94836773	6A	57.7679	6A	53.3287	6D	253.823	y
AX-94764313	6A	60.1685	6A	54.8917	6D	253.823	y
AX-95180160	6A	61.7686	6B	17.23	6B	70.332	y
AX-95097189	6A	65.7698	6B	17.23	6B	70.332	y
AX-95124889	6A	61.7686	6B	17.23			y
AX-94788551	6A	61.7686	6B	17.23			y
AX-94485501	6A	61.7686	6B	17.23			y
AX-94624092	6A	172.646	6B	129.357			y
AX-94700652	6A	172.646	6B	129.357			y
AX-94384740	6A	0			6B	3.36285	y
AX-94613307	6A	172.646			6B	244.434	y
AX-94398031	6A	41.9645			6D	292.722	y
AX-94712142	6A	41.9645			6D	292.722	y
AX-94953201	6A	167.832			6D	5.00557	y
AX-95124583	6A	167.832			6D	5.00557	y
AX-94943907	6B	4.00679	6A	4.69209	6A	6.68405	y
AX-94977015	6B	1.60659	6A	4.69209			y
AX-94671430	6B	4.00679	6A	4.69209			y
AX-95093884	6B	4.00679	6A	4.69209			y
AX-95109049	6B	4.00679	6A	4.69209			y
AX-95104929	6B	4.00679	6A	4.69209			y
AX-94683561	6B	37.0202	6A	25.0234			y
AX-94462739	6B	53.8768	6B	17.23	6D	253.823	y
AX-94544430	6B	53.8768	6B	21.9221	6D	312.733	y
AX-94738170	6B	87.0304	6B	40.762	6D	138.109	y
AX-94541658	6B	165.19	6DL	25.2493			y
AX-94935755	6B	4.00679			6A	6.68405	y
AX-94738025	6B	4.00679			6A	18.3737	y
AX-95094605	6B	4.00679			6A	6.68405	y
AX-94890049	6B	4.00679			6A	6.68405	y
AX-95239543	6B	4.00679			6A	18.3737	y
AX-95129375	6B	4.00679			6A	18.3737	y
AX-95222063	6B	39.4402			6A	51.8054	y
AX-95007535	6B	39.4402			6A	51.8054	y
AX-94870201	6B	143.524			6A	299.286	y
AX-94688249	6B	149.139			6A	299.286	y
AX-94564341	6B	149.139			6A	299.286	y
AX-95079841	6B	149.139			6A	299.286	y
AX-95162262	6B	149.139			6A	299.286	y
AX-94548938	6B	162.79			6A	317.811	y
AX-94607358	6B	165.19			6A	317.811	y
AX-94961965	6B	51.4766			6D	272.3	y
AX-94520585	6B	149.139			6D	10.0111	y
AX-95172977	6D	161.171	6A	4.69209			y
AX-94774796	7A	20.8977	6B	28.2519	6B	73.6666	y
AX-95157977	7A	177.143	6DS	7.89273			y
AX-94660512	7A	177.143	6DS	7.89273			y
AX-95011403	7A	177.143	6DS	7.89273			y
AX-94633304	7A	179.544	6DS	7.89273			y
AX-94738383	7A	180.344	6DS	11.0188			y
AX-95203375	7A	112.688	7B	67.4224	7A	250.357	y
AX-94576277	7A	190.895	7B	31.3528	7A	395.928	y
AX-94634175	7A	192.521	7B	31.3528	7B	64.2616	y
AX-94674682	7A	192.521	7B	31.3528	7B	64.2616	y
AX-94552543	7A	190.895	7B	31.3528			y
AX-94401151	7A	190.895	7B	31.3528			y
AX-94525368	7A	192.521	7B	31.3528			y
AX-94835892	7A	214.302	7B	67.4224			y
AX-94987371	7A	215.108	7B	65.8594			y
AX-94659409	7A	215.108	7B	67.4224			y
AX-95171864	7A	215.108	7B	65.8594			y
AX-94535036	7A	215.108	7B	67.4224			y
AX-94628899	7A	215.108	7B	67.4224			y
AX-94567102	7A	125.532	7D	43.317	7A	323.37	y
AX-94983372	7A	210.242			7B	37.4777	y
AX-94730302	7A	215.108			7B	37.4777	y
AX-94687168	7A	21.6978			7D	35.0801	y
AX-94490733	7A	70.9019			7D	148.524	y
AX-94399059	7A	81.3608			7D	153.541	y
AX-94518715	7B	49.9756	7B	31.3528	7A	395.928	y
AX-94896625	7B	49.9756	7B	42.4027	7A	395.928	y
AX-94725145	7B	49.9756			7A	395.928	y
AX-94742589	7B	3.27276			7D	543.378	y
AX-94933092	7B	32.2118			7D	497.858	y
AX-94689348	7B	32.2118			7D	519.728	y
AX-94911055	7D	66.9106			7A	26.9462	y
AX-94740293	7D	70.1113			7A	50.3217	y
AX-95094916	7D	3.2136			7B	10.2527	y
AX-95142467			1A	14.0793	1B	15.6028	y
AX-94750392			1A	14.0793	1B	17.27	y
AX-94793324			1A	25.0265	1B	62.774	y
AX-94883161			1A	14.0793	1D	0	y
AX-94856564			1A	14.0793	1D	0	y
AX-94894350			1A	14.0793	1D	0	y
AX-94541931			1A	14.0793	1D	1.66728	y
AX-95169027			1A	14.0793	1D	6.66914	y
AX-94758092			1A	14.0793	1D	13.3457	y
AX-94806913			1A	14.0793	1D	20.0523	y
AX-94425675			1A	26.5895	1D	26.7252	y
AX-94634283			1A	25.0265	1D	35.0802	y
AX-94790806			1A	26.5895	1D	36.7475	y
AX-95174299			1A	25.0265	1D	38.4148	y
AX-94943073			1A	25.0265	1D	40.0821	y
AX-94761660			1A	25.0265	1D	55.195	y
AX-94996528			1A	29.7155	1D	78.8307	y
AX-94425021			1A	172.563	1D	352.945	y
AX-95246729			1B	53.5811	1A	325.194	y
AX-94630690			1B	26.9854	1D	216.62	y
AX-94935838			1B	41.0709	1D	233.372	y
AX-94894881			1D	1.58784	1B	66.1085	y
AX-94569913			2A	22.2046	2B	485.416	y
AX-94905463			2A	22.2046	2B	485.416	y
AX-94596096			2A	22.2046	2B	485.416	y
AX-95219844			2A	22.2046	2B	485.416	y
AX-95002479			2A	22.2046	2B	485.416	y
AX-94986339			2A	22.2046	2B	485.416	y
AX-94854190			2A	22.2046	2B	485.416	y
AX-95112531			2A	22.2046	2B	485.416	y
AX-94587262			2A	22.2046	2B	485.416	y
AX-95118950			2A	22.2046	2B	485.416	y
AX-95116137			2A	22.2046	2B	487.084	y
AX-95248816			2A	22.2046	2B	487.084	y
AX-94857027			2A	22.2046	2B	487.084	y
AX-94816794			2A	22.2046	2B	487.084	y
AX-94747933			2A	23.7676	2B	487.084	y
AX-94518933			2B	117.858	2A	201.399	y
AX-94888486			2B	117.858	2A	260.406	y
AX-94398654			2B	177.463	2A	184.643	y
AX-94579961			2B	177.463	2A	201.399	y
AX-94625021			2B	177.463	2A	209.773	y
AX-95123223			2B	177.463	2A	209.773	y
AX-94772973			2B	72.2537	2D	154.281	y
AX-94991417			2B	72.2537	2D	154.281	y
AX-94687086			2B	32.8755	2D	0	y
AX-94631873			2B	73.8167	2D	157.619	y
AX-94708381			2B	73.8167	2D	157.619	y
AX-95088778			2B	177.463	2D	331.867	y
AX-95250996			2B	177.463	2D	333.534	y
AX-94840049			2B	177.463	2D	340.218	y
AX-95020239			2B	177.463	2D	358.565	y
AX-94910294			2B	177.463	2D	371.911	y
AX-94854424			2B	177.463	2D	376.928	y
AX-94596930			2B	177.463	2D	376.928	y
AX-95136506			2B	177.463	2D	376.928	y
AX-94706037			2B	177.463	2D	376.928	y
AX-94568024			2B	177.463	2D	376.928	y
AX-94799974			3A	11	3B	0	y
AX-94764538			3A	11	3B	6.68405	y
AX-95069616			3A	3.17888	3B	16.6989	y
AX-94499012			3A	11	3B	137.261	y
AX-94833987			3A	11	3D	18.8387	y
AX-94767519			3A	0	3D	33.9368	y
AX-94426973			3A	11	3D	33.9368	y
AX-94383922			3A	11	3D	33.9368	y
AX-94543800			3A	11	3D	33.9368	y
AX-94910273			3A	12.5879	3D	33.9368	y
AX-94572818			3A	15.7387	3D	33.9368	y
AX-94575413			3A	15.7387	3D	33.9368	y
AX-94435290			3A	11	3D	35.6041	y
AX-94934624			3A	11	3D	35.6041	y
AX-94966342			3A	11	3D	35.6041	y
AX-94635005			3B	94.2633	3D	308.614	y
AX-94745976			3B	94.2633	3D	308.614	y
AX-95072563			3B	117.879	3D	340.375	y
AX-95159604			3D	0	3A	369.157	y
AX-94393290			3D	1.56301	3A	369.157	y
AX-94955691			3D	1.56301	3B	6.68405	y
AX-94857783			3D	1.56301	3B	6.68405	y
AX-94805638			3D	9.38417	3B	6.68405	y
AX-94913427			3D	1.56301	3B	10.0223	y
AX-94962679			3D	1.56301	3B	10.0223	y
AX-95115886			3D	1.56301	3B	10.0223	y
AX-94523861			3D	1.56301	3B	13.3606	y
AX-94767866			3D	1.56301	3B	16.6989	y
AX-94943105			3D	1.56301	3B	16.6989	y
AX-95138580			3D	1.56301	3B	16.6989	y
AX-94618220			3D	1.56301	3B	16.6989	y
AX-94577559			3D	1.56301	3B	16.6989	y
AX-94966602			3D	1.56301	3B	16.6989	y
AX-94529603			3D	1.56301	3B	16.6989	y
AX-94679625			3D	1.56301	3B	16.6989	y
AX-94854771			3D	1.56301	3B	16.6989	y
AX-94566927			3D	1.56301	3B	16.6989	y
AX-94584020			3D	1.56301	3B	16.6989	y
AX-94703504			3D	1.56301	3B	16.6989	y
AX-94602769			3D	1.56301	3B	16.6989	y
AX-94895074			3D	1.56301	3B	16.6989	y
AX-94460816			3D	1.56301	3B	16.6989	y
AX-94642032			3D	1.56301	3B	16.6989	y
AX-94456374			3D	1.56301	3B	16.6989	y
AX-95223702			3D	9.38417	3B	16.6989	y
AX-94769896			3D	9.38417	3B	16.6989	y
AX-94807497			3D	9.38417	3B	16.6989	y
AX-94561636			3D	9.38417	3B	16.6989	y
AX-94416040			3D	1.56301	3B	23.3718	y
AX-94868527			3D	4.69209	3B	35.0539	y
AX-94727854			3D	4.69209	3B	35.0539	y
AX-94975694			3D	4.69209	3B	35.0539	y
AX-94760542			3D	7.82117	3B	35.0539	y
AX-94880968			3D	7.82117	3B	35.0539	y
AX-94436556			3D	7.82117	3B	35.0539	y
AX-94476707			3D	7.82117	3B	35.0539	y
AX-94704554			3D	1.56301	3B	16.6989	y
AX-95230363			3D	1.56301	3B	16.6989	y
AX-94927798			3D	1.56301	3B	16.6989	y
AX-94501661			3D	4.69209	3B	33.3866	y
AX-94455608			3D	4.69209	3B	33.3866	y
AX-94474464			3D	4.69209	3B	35.0539	y
AX-94926382			3D	7.82117	3B	35.0539	y
AX-95172618			3D	7.82117	3B	35.0539	y
AX-94451926			3D	1.56301	3B	16.6989	y
AX-94853669			3D	1.56301	3B	10.0223	y
AX-95191597			3D	4.69209	3B	35.0539	y
AX-94518574			3D	7.82117	3B	16.6989	y
AX-95226876			3D	1.56301	3B	5.01677	y
AX-94460311			3D	1.56301	3B	6.68405	y
AX-95235581			3D	1.56301	3B	6.68405	y
AX-95179744			3D	1.56301	3B	6.68405	y
AX-94889964			3D	1.56301	3B	6.68405	y
AX-95218315			3D	1.56301	3B	10.0223	y
AX-94904228			3D	1.56301	3B	10.0223	y
AX-95156227			3D	1.56301	3B	10.0223	y
AX-94516311			3D	1.56301	3B	16.6989	y
AX-94443837			3D	1.56301	3B	16.6989	y
AX-94421183			3D	1.56301	3B	16.6989	y
AX-94400827			3D	1.56301	3B	16.6989	y
AX-94515769			3D	1.56301	3B	16.6989	y
AX-95118066			3D	1.56301	3B	16.6989	y
AX-94595115			3D	1.56301	3B	16.6989	y
AX-94630437			3D	1.56301	3B	16.6989	y
AX-95192702			3D	1.56301	3B	16.6989	y
AX-94555027			3D	1.56301	3B	16.6989	y
AX-94968222			3D	1.56301	3B	16.6989	y
AX-95142306			3D	7.82117	3B	16.6989	y
AX-94600564			3D	7.82117	3B	16.6989	y
AX-94937498			3D	9.38417	3B	16.6989	y
AX-94536515			3D	9.38417	3B	16.6989	y
AX-94983611			3D	9.38417	3B	16.6989	y
AX-95081626			3D	9.38417	3B	16.6989	y
AX-94479164			3D	9.38417	3B	16.6989	y
AX-94970980			3D	9.38417	3B	16.6989	y
AX-94674772			3D	9.38417	3B	16.6989	y
AX-95100242			3D	1.56301	3B	21.7045	y
AX-94409988			3D	4.69209	3B	26.71	y
AX-94793495			3D	4.69209	3B	26.71	y
AX-94867705			3D	4.69209	3B	35.0539	y
AX-94991370			3D	4.69209	3B	35.0539	y
AX-94966984			3D	4.69209	3B	35.0539	y
AX-94416016			3D	4.69209	3B	35.0539	y
AX-94655272			3D	7.82117	3B	35.0539	y
AX-94705969			3D	7.82117	3B	35.0539	y
AX-94892508			3D	7.82117	3B	35.0539	y
AX-95022318			3D	7.82117	3B	35.0539	y
AX-94456736			3D	7.82117	3B	35.0539	y
AX-94516628			4D	6.28286	4A	60.4855	y
AX-94423396			4D	6.28286	4A	60.4855	y
AX-94744873			5A	36.5077	5D	412.747	y
AX-95014094			5B	110.369	5A	276.189	y
AX-94382448			5D	17.3083	5B	344.612	y
AX-94838220			6A	29.7155	6B	26.7684	y
AX-94556980			6A	94.7308	6D	279.058	y
AX-94821944			6A	29.7155	6D	296.056	y
AX-94881392			6A	14.0763	6D	304.393	y
AX-94460373			6A	4.69209	6D	327.867	y
AX-95006424			6B	17.23	6A	67.0256	y
AX-94654589			6B	21.9221	6A	83.7133	y
AX-95013340			6B	17.23	6A	90.4199	y
AX-94737130			6B	17.23	6A	92.0872	y
AX-94826436			6B	129.357	6A	299.286	y
AX-94764414			6B	129.357	6A	299.286	y
AX-94960150			6B	40.762	6D	153.137	y
AX-94488107			6B	17.23	6D	243.779	y
AX-95092895			7A	61.3658	7B	260.149	y
AX-95122249			7A	53.5507	7D	66.8748	y
AX-94923303			7B	42.4027	7A	387.47	y
AX-94904193			7B	31.3528	7A	395.928	y
AX-94811143			7B	67.4224	7D	546.713	y
