# Supplementary material for: High‐density SNP genotyping array for hexaploid wheat and its secondary and tertiary gene pool
Source: Plant Biotechnol J. 2015 Oct 15;14(5):1195–206. doi: 10.1111/pbi.12485 (PMC4950041; doi:10.1111/pbi.12485)
Supplement: Supplementary file 7 — Table S7 Similarity matrix for all accessions. [file PBI-14-1195-s003.xlsx]

## Sheet: Distance Matrix
	Ae. mutica	Ae. speltoides	Adhoc	Ae. caudata	Akteur	Alcedo	Alchemy	Altigo	Apache	Apogee	Avalon	Azzerti	Bacanora	Badger	Batis	Battalion	Beluga	Bergamo	Bermude	Biensur	Biscay	Bobwhite	Boregar	Brompton	Bussard	Buster	Cadenza	Capelle Desprez	Caphorn	Cellule	Charger	Chinese Spring	Claire	Cocoon	Cordiale	Cougar	Creso	Crusoe	Cubus	Dekan	Delphi	Dickens	Dinosor	Diploid	Duxford	ENT077	ENT088	ENT127	ENT242
Aegilops mutica	0	0.399439	0.493841	0.420436	0.493065	0.493554	0.493406	0.493067	0.493314	0.494057	0.493144	0.493446	0.493999	0.493424	0.493338	0.492948	0.493894	0.493074	0.492975	0.488549	0.493235	0.493867	0.493193	0.493916	0.493433	0.492856	0.49474	0.493133	0.493155	0.493296	0.493082	0.495048	0.4934	0.493609	0.493206	0.492968	0.485134	0.493096	0.493336	0.493387	0.493204	0.493131	0.493569	0.464972	0.495884	0.477054	0.463459	0.466228	0.475571
Aegilops speltoides	0.399439	0	0.482818	0.476252	0.482399	0.482553	0.482465	0.482003	0.482602	0.482856	0.481972	0.48247	0.48418	0.482371	0.482816	0.481998	0.483131	0.482179	0.481886	0.463547	0.482119	0.484105	0.48236	0.484152	0.48273	0.482144	0.483384	0.482289	0.482077	0.482082	0.482465	0.483592	0.482401	0.482679	0.481855	0.481938	0.460691	0.482122	0.482318	0.482245	0.482448	0.48206	0.482608	0.517524	0.485007	0.52781	0.516587	0.519216	0.526788
Adhoc	0.493841	0.482818	0	0.556206	0.0284386	0.0327202	0.0278126	0.0263427	0.0301648	0.038197	0.0282117	0.0349131	0.0456874	0.0323468	0.02851	0.0278602	0.0294418	0.027798	0.0279664	0.193202	0.0239063	0.0446093	0.0285375	0.0367107	0.0302929	0.0245964	0.0377467	0.0269578	0.0270493	0.0314297	0.0272689	0.0450175	0.0275014	0.0275563	0.0290738	0.0301831	0.1672	0.0273605	0.0299543	0.0274538	0.029958	0.0288176	0.0296614	0.501961	0.0401575	0.509018	0.50101	0.509428	0.509086
Aegilops caudata	0.420436	0.476252	0.556206	0	0.55597	0.556135	0.556095	0.555848	0.556349	0.556767	0.555785	0.556241	0.555998	0.556148	0.55587	0.55591	0.556388	0.556023	0.555948	0.555994	0.555954	0.555935	0.555957	0.556357	0.556291	0.555644	0.55694	0.555853	0.556294	0.556005	0.555978	0.557682	0.555932	0.556435	0.555758	0.555915	0.553944	0.556029	0.556069	0.555862	0.556058	0.556236	0.556325	0.454632	0.557934	0.467081	0.453722	0.455789	0.468328
Akteur	0.493065	0.482399	0.0284386	0.55597	0	0.0280817	0.0252883	0.0253414	0.0283288	0.0367601	0.026826	0.0307835	0.0443054	0.0297731	0.0265935	0.02553	0.0278913	0.0251913	0.0243182	0.190529	0.0231997	0.0434799	0.0275856	0.0357789	0.0203222	0.0217152	0.0355538	0.0240162	0.0231668	0.0309391	0.0229252	0.0433444	0.0250522	0.0239173	0.0278163	0.025951	0.164516	0.0240583	0.0245067	0.0214242	0.0266685	0.0255648	0.0280469	0.501363	0.0400495	0.508524	0.500297	0.508864	0.508659
Alcedo	0.493554	0.482553	0.0327202	0.556135	0.0280817	0	0.0280286	0.0318324	0.0307304	0.0349662	0.0280561	0.0320667	0.0417775	0.0286912	0.0312814	0.0327275	0.0310727	0.030011	0.0301081	0.191267	0.0293594	0.0427623	0.0328831	0.03702	0.0272598	0.0278803	0.0325957	0.0258924	0.0309775	0.0301977	0.0284222	0.0426744	0.0275435	0.0302911	0.0286034	0.0322992	0.164926	0.0315487	0.0188029	0.0261102	0.0288505	0.0294509	0.0297822	0.502016	0.0385558	0.509016	0.500801	0.509401	0.509023
Alchemy	0.493406	0.482465	0.0278126	0.556095	0.0252883	0.0280286	0	0.0262365	0.025054	0.0351145	0.0217445	0.0268278	0.041448	0.0265624	0.027906	0.024309	0.0175197	0.022279	0.020983	0.188307	0.0213674	0.0415047	0.0261633	0.026621	0.0250193	0.0214644	0.0334963	0.0222369	0.0229343	0.0281165	0.0176369	0.0419477	0.00950944	0.0251877	0.0214443	0.0247081	0.163429	0.0245909	0.0251492	0.024406	0.0231705	0.0210416	0.0239411	0.501872	0.0342541	0.509142	0.500777	0.509316	0.509174
Altigo	0.493067	0.482003	0.0263427	0.555848	0.0253414	0.0318324	0.0262365	0	0.0260572	0.0359364	0.0272378	0.0307579	0.0462055	0.0313107	0.0270969	0.0220209	0.0282098	0.02499	0.0229362	0.192697	0.0201117	0.0440931	0.0243841	0.0336537	0.0272873	0.0222699	0.036524	0.0252334	0.0217921	0.0301154	0.0238514	0.0437325	0.0261048	0.0245616	0.0279188	0.0243585	0.166187	0.0226707	0.028845	0.0241571	0.0251657	0.023068	0.0249314	0.500812	0.0399525	0.508004	0.499827	0.508288	0.508291
Apache	0.493314	0.482602	0.0301648	0.556349	0.0283288	0.0307304	0.025054	0.0260572	0	0.0357789	0.0230789	0.029147	0.0438551	0.029634	0.0306206	0.0253817	0.0274721	0.0222314	0.0224456	0.190515	0.0248655	0.0419862	0.0268479	0.0340235	0.0277485	0.0263116	0.0349955	0.0250394	0.0247923	0.0299653	0.0229874	0.0437453	0.0245543	0.0272982	0.0252408	0.0268864	0.164361	0.0274758	0.0275289	0.0275417	0.0239082	0.0226414	0.0239594	0.501143	0.0381641	0.508006	0.499909	0.508601	0.508169
Apogee	0.494057	0.482856	0.038197	0.556767	0.0367601	0.0349662	0.0351145	0.0359364	0.0357789	0	0.0339338	0.0377962	0.04039	0.0352994	0.0399122	0.0382538	0.0367088	0.035411	0.035001	0.189636	0.0364617	0.0337178	0.0366136	0.0437013	0.035541	0.0343292	0.0383014	0.0319953	0.0371811	0.034536	0.0336922	0.0377998	0.0349387	0.0367711	0.0331906	0.0390281	0.16417	0.0372818	0.0325591	0.0345708	0.0353799	0.0340473	0.0361633	0.500973	0.0444317	0.508253	0.499763	0.508423	0.508343
Avalon	0.493144	0.481972	0.0282117	0.555785	0.026826	0.0280561	0.0217445	0.0272378	0.0230789	0.0339338	0	0.0280158	0.0419587	0.0248692	0.0284624	0.0243859	0.0241333	0.0231741	0.0200897	0.18895	0.0239686	0.0412137	0.0286144	0.0296651	0.0262512	0.0212283	0.0316493	0.0181	0.0229783	0.0273184	0.019072	0.0416274	0.0212155	0.0271097	0.0199433	0.0285997	0.163509	0.0268736	0.0252005	0.0241004	0.0243713	0.0219147	0.0240491	0.500913	0.0346257	0.508008	0.499763	0.508321	0.508059
Azzerti	0.493446	0.48247	0.0349131	0.556241	0.0307835	0.0320667	0.0268278	0.0307579	0.029147	0.0377962	0.0280158	0	0.0447246	0.0314059	0.0335439	0.0296578	0.0304192	0.0266557	0.0263555	0.190793	0.0283581	0.0442871	0.0243841	0.0364251	0.0287663	0.0298719	0.0373587	0.0281238	0.0270877	0.0328922	0.0261285	0.0439759	0.0262878	0.0298792	0.0295278	0.0296138	0.165276	0.0298207	0.0301282	0.0298536	0.0265862	0.0261048	0.0299964	0.501658	0.0407378	0.508729	0.500506	0.508976	0.508703
Bacanora	0.493999	0.48418	0.0456874	0.555998	0.0443054	0.0417775	0.041448	0.0462055	0.0438551	0.04039	0.0419587	0.0447246	0	0.0389951	0.0475472	0.0466009	0.0447502	0.0429014	0.0431266	0.195662	0.0456307	0.0303753	0.044871	0.0366246	0.0438258	0.0440455	0.0430442	0.041243	0.0451786	0.0414974	0.0403039	0.0494692	0.0407908	0.0433847	0.0400861	0.0468278	0.170377	0.0444573	0.04039	0.0426909	0.0435824	0.0431321	0.0449333	0.502256	0.0488597	0.509124	0.501147	0.509525	0.509399
Badger	0.493424	0.482371	0.0323468	0.556148	0.0297731	0.0286912	0.0265624	0.0313107	0.029634	0.0352994	0.0248692	0.0314059	0.0389951	0	0.0308677	0.0234524	0.029266	0.0279261	0.0269065	0.188432	0.0294747	0.0427714	0.0329874	0.0333755	0.0288816	0.0278767	0.0153469	0.02702	0.0258851	0.0315816	0.0224511	0.0404833	0.0257533	0.0244189	0.0207908	0.0316237	0.162526	0.0282318	0.0278254	0.0281952	0.0288029	0.025433	0.0306956	0.502068	0.0253542	0.509111	0.50098	0.509406	0.509228
Batis	0.493338	0.482816	0.02851	0.55587	0.0265935	0.0312814	0.027906	0.0270969	0.0306206	0.0399122	0.0284624	0.0335439	0.0475472	0.0308677	0	0.0262695	0.0312338	0.0284533	0.0284185	0.192913	0.0235073	0.0460938	0.0303698	0.037884	0.0270951	0.0244829	0.0361158	0.0273843	0.0260864	0.0330478	0.0260096	0.0472489	0.028424	0.0280854	0.0303478	0.0294875	0.168014	0.028532	0.0275929	0.0238642	0.0299433	0.0285302	0.0302765	0.501048	0.0395882	0.508341	0.499986	0.508613	0.508207
Battalion	0.492948	0.481998	0.0278602	0.55591	0.02553	0.0327275	0.024309	0.0220209	0.0253817	0.0382538	0.0243859	0.0296578	0.0466009	0.0234524	0.0262695	0	0.0262384	0.0224328	0.020432	0.190842	0.0191507	0.0455154	0.0244756	0.0300403	0.0284734	0.0217537	0.0324694	0.0266319	0.0134359	0.0333645	0.0176039	0.0449131	0.0239942	0.0201044	0.0218983	0.0216219	0.165549	0.015508	0.02959	0.0244939	0.0229453	0.0186107	0.0256966	0.50103	0.0315798	0.508266	0.500122	0.508337	0.508317
Beluga	0.493894	0.483131	0.0294418	0.556388	0.0278913	0.0310727	0.0175197	0.0282098	0.0274721	0.0367088	0.0241333	0.0304192	0.0447502	0.029266	0.0312338	0.0262384	0	0.0238423	0.0235329	0.191538	0.0228629	0.0426671	0.0279572	0.030767	0.0286125	0.0247191	0.0363647	0.0244555	0.0262713	0.0303735	0.0208622	0.0444427	0.0142248	0.0277687	0.0240308	0.0245891	0.166103	0.0270566	0.0276277	0.0261871	0.020119	0.0245909	0.0259199	0.501566	0.0365368	0.508617	0.500437	0.508921	0.508835
Bergamo	0.493074	0.482179	0.027798	0.556023	0.0251913	0.030011	0.022279	0.02499	0.0222314	0.035411	0.0231741	0.0266557	0.0429014	0.0279261	0.0284533	0.0224328	0.0238423	0	0.0164763	0.189881	0.0197602	0.0415652	0.027042	0.0322735	0.0245067	0.0242944	0.0344299	0.0221673	0.0209922	0.0295113	0.0200934	0.0439686	0.0219074	0.0233608	0.0229874	0.0244921	0.164659	0.0234231	0.0251694	0.0244884	0.0209885	0.0194216	0.022711	0.501147	0.0371848	0.508353	0.500045	0.508661	0.508461
Bermude	0.492975	0.481886	0.0279664	0.555948	0.0243182	0.0301081	0.020983	0.0229362	0.0224456	0.035001	0.0200897	0.0263555	0.0431266	0.0269065	0.0284185	0.020432	0.0235329	0.0164763	0	0.189704	0.0187498	0.0415377	0.0256123	0.0303588	0.0246385	0.0223028	0.0334505	0.0224749	0.0193337	0.0279316	0.018823	0.0441004	0.0207084	0.0232437	0.0227165	0.0259986	0.164172	0.0230643	0.026178	0.025627	0.0216823	0.0158723	0.0186839	0.500673	0.0350211	0.50789	0.49947	0.508024	0.507861
Biensur	0.488549	0.463547	0.193202	0.555994	0.190529	0.191267	0.188307	0.192697	0.190515	0.189636	0.18895	0.190793	0.195662	0.188432	0.192913	0.190842	0.191538	0.189881	0.189704	0	0.19173	0.195695	0.192331	0.197189	0.190165	0.190908	0.191511	0.189286	0.190562	0.188448	0.189497	0.193215	0.188864	0.190903	0.188562	0.193273	0.0952775	0.191932	0.188386	0.190769	0.190753	0.188842	0.191651	0.581282	0.194851	0.588661	0.581595	0.586007	0.585923
Biscay	0.493235	0.482119	0.0239063	0.555954	0.0231997	0.0293594	0.0213674	0.0201117	0.0248655	0.0364617	0.0239686	0.0283581	0.0456307	0.0294747	0.0235073	0.0191507	0.0228629	0.0197602	0.0187498	0.19173	0	0.0446019	0.0214223	0.0310196	0.0256636	0.0174282	0.0359052	0.0237068	0.0183746	0.0299689	0.0219477	0.0446422	0.0213638	0.0206389	0.0236006	0.0198957	0.16672	0.018975	0.0246843	0.0205162	0.0203991	0.0200403	0.021113	0.501015	0.0369285	0.508264	0.500081	0.50848	0.508469
Bobwhite	0.493867	0.484105	0.0446093	0.555935	0.0434799	0.0427623	0.0415047	0.0440931	0.0419862	0.0337178	0.0412137	0.0442871	0.0303753	0.0427714	0.0460938	0.0455154	0.0426671	0.0415652	0.0415377	0.195695	0.0446019	0	0.0436062	0.0379572	0.042506	0.0421125	0.0465185	0.0391837	0.0441022	0.0427458	0.0399269	0.0451529	0.0400605	0.0446953	0.0402673	0.0459272	0.169468	0.0440015	0.041318	0.0422223	0.043899	0.041966	0.0435165	0.499968	0.052431	0.507349	0.498795	0.507482	0.507678
Boregar	0.493193	0.48236	0.0285375	0.555957	0.0275856	0.0328831	0.0261633	0.0243841	0.0268479	0.0366136	0.0286144	0.0243841	0.044871	0.0329874	0.0303698	0.0244756	0.0279572	0.027042	0.0256123	0.192331	0.0214223	0.0436062	0	0.0371884	0.0303222	0.0246879	0.0380799	0.0292788	0.0225774	0.0320539	0.0277193	0.0457515	0.026405	0.0258064	0.029277	0.0252957	0.166294	0.0247831	0.03013	0.0277009	0.0268315	0.0271738	0.0278163	0.500792	0.0409373	0.507993	0.499686	0.508169	0.508148
Brompton	0.493916	0.484152	0.0367107	0.556357	0.0357789	0.03702	0.026621	0.0336537	0.0340235	0.0437013	0.0296651	0.0364251	0.0366246	0.0333755	0.037884	0.0300403	0.030767	0.0322735	0.0303588	0.197189	0.0310196	0.0379572	0.0371884	0	0.0350229	0.0301062	0.0393466	0.0301319	0.0306828	0.0368443	0.0248088	0.0492917	0.0268809	0.0339045	0.0310746	0.0328813	0.171679	0.0316713	0.0339686	0.0320099	0.0304083	0.0284917	0.0324364	0.501077	0.0393502	0.5082	0.499856	0.508427	0.508222
Bussard	0.493433	0.48273	0.0302929	0.556291	0.0203222	0.0272598	0.0250193	0.0272873	0.0277485	0.035541	0.0262512	0.0287663	0.0438258	0.0288816	0.0270951	0.0284734	0.0286125	0.0245067	0.0246385	0.190165	0.0256636	0.042506	0.0303222	0.0350229	0	0.0214223	0.0346422	0.0232565	0.0266759	0.0299561	0.0217079	0.0429655	0.0252426	0.0272726	0.0269248	0.0281952	0.164609	0.0267692	0.0241589	0.0237928	0.0263537	0.0221911	0.0273532	0.501416	0.0383087	0.508593	0.500285	0.508967	0.50863
Buster	0.492856	0.482144	0.0245964	0.555644	0.0217152	0.0278803	0.0214644	0.0222699	0.0263116	0.0343292	0.0212283	0.0298719	0.0440455	0.0278767	0.0244829	0.0217537	0.0247191	0.0242944	0.0223028	0.190908	0.0174282	0.0421125	0.0246879	0.0301062	0.0214223	0	0.033694	0.0207359	0.0205693	0.029169	0.0204979	0.0424639	0.0225151	0.0238386	0.0242852	0.0226744	0.165109	0.0220099	0.023661	0.0174502	0.0238807	0.0217976	0.024558	0.501238	0.0362659	0.508483	0.500266	0.508643	0.508524
Cadenza	0.49474	0.483384	0.0377467	0.55694	0.0355538	0.0325957	0.0334963	0.036524	0.0349955	0.0383014	0.0316493	0.0373587	0.0430442	0.0153469	0.0361158	0.0324694	0.0363647	0.0344299	0.0334505	0.191511	0.0359052	0.0465185	0.0380799	0.0393466	0.0346422	0.033694	0	0.0322992	0.0355812	0.0365551	0.031642	0.0444537	0.0323687	0.028089	0.0256618	0.0378309	0.165735	0.0344317	0.0326708	0.0335439	0.0345964	0.03283	0.0360901	0.503717	0.0282684	0.510497	0.502679	0.510825	0.510535
Capelle Desprez	0.493133	0.482289	0.0269578	0.555853	0.0240162	0.0258924	0.0222369	0.0252334	0.0250394	0.0319953	0.0181	0.0281238	0.041243	0.02702	0.0273843	0.0266319	0.0244555	0.0221673	0.0224749	0.189286	0.0237068	0.0391837	0.0292788	0.0301319	0.0232565	0.0207359	0.0322992	0	0.0243347	0.0283837	0.0203112	0.0402875	0.0221637	0.0268388	0.023456	0.0265752	0.16352	0.0266081	0.0237196	0.021642	0.0229563	0.0231851	0.0240454	0.501438	0.036178	0.508674	0.500171	0.508778	0.508634
Caphorn	0.493155	0.482077	0.0270493	0.556294	0.0231668	0.0309775	0.0229343	0.0217921	0.0247923	0.0371811	0.0229783	0.0270877	0.0451786	0.0258851	0.0260864	0.0134359	0.0262713	0.0209922	0.0193337	0.190562	0.0183746	0.0441022	0.0225774	0.0306828	0.0266759	0.0205693	0.0355812	0.0243347	0	0.0310691	0.0168571	0.0441041	0.0222003	0.0189713	0.0222021	0.0209208	0.165638	0.0172964	0.0274959	0.0228648	0.0222497	0.0175417	0.0241315	0.501013	0.0347026	0.508256	0.499904	0.508553	0.508258
Cellule	0.493296	0.482082	0.0314297	0.556005	0.0309391	0.0301977	0.0281165	0.0301154	0.0299653	0.034536	0.0273184	0.0328922	0.0414974	0.0315816	0.0330478	0.0333645	0.0303735	0.0295113	0.0279316	0.188448	0.0299689	0.0427458	0.0320539	0.0368443	0.0299561	0.029169	0.0365551	0.0283837	0.0310691	0	0.027754	0.0431229	0.0279334	0.0314425	0.0299122	0.0341864	0.1635	0.0329014	0.0268516	0.0301977	0.030443	0.0292971	0.0293429	0.500953	0.0391196	0.508046	0.499997	0.508952	0.508663
Charger	0.493082	0.482465	0.0272689	0.555978	0.0229252	0.0284222	0.0176369	0.0238514	0.0229874	0.0336922	0.019072	0.0261285	0.0403039	0.0224511	0.0260096	0.0176039	0.0208622	0.0200934	0.018823	0.189497	0.0219477	0.0399269	0.0277193	0.0248088	0.0217079	0.0204979	0.031642	0.0203112	0.0168571	0.027754	0	0.040271	0.0158521	0.0226744	0.0190573	0.0222131	0.163583	0.0200696	0.0241608	0.0225316	0.0209848	0.0131302	0.0230863	0.501092	0.0308274	0.508238	0.500052	0.508269	0.508266
Chinese Spring	0.495048	0.483592	0.0450175	0.557682	0.0433444	0.0426744	0.0419477	0.0437325	0.0437453	0.0377998	0.0416274	0.0439759	0.0494692	0.0404833	0.0472489	0.0449131	0.0444427	0.0439686	0.0441004	0.193215	0.0446422	0.0451529	0.0457515	0.0492917	0.0429655	0.0424639	0.0444537	0.0402875	0.0441041	0.0431229	0.040271	0	0.0412174	0.0438185	0.0421564	0.0444976	0.166887	0.0444647	0.0400074	0.0420447	0.0416695	0.0414407	0.0434469	0.502262	0.0497658	0.509567	0.501125	0.509862	0.509922
Claire	0.4934	0.482401	0.0275014	0.555932	0.0250522	0.0275435	0.00950944	0.0261048	0.0245543	0.0349387	0.0212155	0.0262878	0.0407908	0.0257533	0.028424	0.0239942	0.0142248	0.0219074	0.0207084	0.188864	0.0213638	0.0400605	0.026405	0.0268809	0.0252426	0.0225151	0.0323687	0.0221637	0.0222003	0.0279334	0.0158521	0.0412174	0	0.0250943	0.0204577	0.0234139	0.16361	0.0235988	0.025054	0.0238972	0.0220044	0.0205492	0.023445	0.501288	0.0341388	0.508423	0.500129	0.50859	0.508577
Cocoon	0.493609	0.482679	0.0275563	0.556435	0.0239173	0.0302911	0.0251877	0.0245616	0.0272982	0.0367711	0.0271097	0.0298792	0.0433847	0.0244189	0.0280854	0.0201044	0.0277687	0.0233608	0.0232437	0.190903	0.0206389	0.0446953	0.0258064	0.0339045	0.0272726	0.0238386	0.028089	0.0268388	0.0189713	0.0314425	0.0226744	0.0438185	0.0250943	0	0.025206	0.0225097	0.165603	0.0216255	0.0277943	0.0239539	0.0245854	0.0220795	0.0267491	0.501427	0.0312906	0.508601	0.50044	0.508634	0.508493
Cordiale	0.493206	0.481855	0.0290738	0.555758	0.0278163	0.0286034	0.0214443	0.0279188	0.0252408	0.0331906	0.0199433	0.0295278	0.0400861	0.0207908	0.0303478	0.0218983	0.0240308	0.0229874	0.0227165	0.188562	0.0236006	0.0402673	0.029277	0.0310746	0.0269248	0.0242852	0.0256618	0.023456	0.0222021	0.0299122	0.0190573	0.0421564	0.0204577	0.025206	0	0.0273165	0.162999	0.0191049	0.0268333	0.0257789	0.0243475	0.0218928	0.0253671	0.501859	0.0318672	0.509009	0.500702	0.509271	0.509064
Cougar	0.492968	0.481938	0.0301831	0.555915	0.025951	0.0322992	0.0247081	0.0243585	0.0268864	0.0390281	0.0285997	0.0296138	0.0468278	0.0316237	0.0294875	0.0216219	0.0245891	0.0244921	0.0259986	0.193273	0.0198957	0.0459272	0.0252957	0.0328813	0.0281952	0.0226744	0.0378309	0.0265752	0.0209208	0.0341864	0.0222131	0.0444976	0.0234139	0.0225097	0.0273165	0	0.167163	0.0215523	0.0295205	0.0248728	0.0177522	0.0225865	0.0276955	0.500373	0.0392807	0.507535	0.499406	0.507766	0.507698
Creso	0.485134	0.460691	0.1672	0.553944	0.164516	0.164926	0.163429	0.166187	0.164361	0.16417	0.163509	0.165276	0.170377	0.162526	0.168014	0.165549	0.166103	0.164659	0.164172	0.0952775	0.16672	0.169468	0.166294	0.171679	0.164609	0.165109	0.165735	0.16352	0.165638	0.1635	0.163583	0.166887	0.16361	0.165603	0.162999	0.167163	0	0.166537	0.162453	0.165184	0.164236	0.16339	0.165752	0.572628	0.170478	0.580351	0.573111	0.578004	0.577698
Crusoe	0.493096	0.482122	0.0273605	0.556029	0.0240583	0.0315487	0.0245909	0.0226707	0.0274758	0.0372818	0.0268736	0.0298207	0.0444573	0.0282318	0.028532	0.015508	0.0270566	0.0234231	0.0230643	0.191932	0.018975	0.0440015	0.0247831	0.0316713	0.0267692	0.0220099	0.0344317	0.0266081	0.0172964	0.0329014	0.0200696	0.0444647	0.0235988	0.0216255	0.0191049	0.0215523	0.166537	0	0.0282263	0.0240015	0.0239649	0.0210819	0.0262512	0.501083	0.0362897	0.508185	0.499939	0.508699	0.508524
Cubus	0.493336	0.482318	0.0299543	0.556069	0.0245067	0.0188029	0.0251492	0.028845	0.0275289	0.0325591	0.0252005	0.0301282	0.04039	0.0278254	0.0275929	0.02959	0.0276277	0.0251694	0.026178	0.188386	0.0246843	0.041318	0.03013	0.0339686	0.0241589	0.023661	0.0326708	0.0237196	0.0274959	0.0268516	0.0241608	0.0400074	0.025054	0.0277943	0.0268333	0.0295205	0.162453	0.0282263	0	0.0183105	0.0265294	0.0259382	0.0256709	0.501819	0.0364123	0.50912	0.500889	0.509386	0.509049
Dekan	0.493387	0.482245	0.0274538	0.555862	0.0214242	0.0261102	0.024406	0.0241571	0.0275417	0.0345708	0.0241004	0.0298536	0.0426909	0.0281952	0.0238642	0.0244939	0.0261871	0.0244884	0.025627	0.190769	0.0205162	0.0422223	0.0277009	0.0320099	0.0237928	0.0174502	0.0335439	0.021642	0.0228648	0.0301977	0.0225316	0.0420447	0.0238972	0.0239539	0.0257789	0.0248728	0.165184	0.0240015	0.0183105	0	0.0250412	0.0239136	0.0272067	0.501392	0.0369395	0.508637	0.50036	0.508899	0.508742
Delphi	0.493204	0.482448	0.029958	0.556058	0.0266685	0.0288505	0.0231705	0.0251657	0.0239082	0.0353799	0.0243713	0.0265862	0.0435824	0.0288029	0.0299433	0.0229453	0.020119	0.0209885	0.0216823	0.190753	0.0203991	0.043899	0.0268315	0.0304083	0.0263537	0.0238807	0.0345964	0.0229563	0.0222497	0.030443	0.0209848	0.0416695	0.0220044	0.0245854	0.0243475	0.0177522	0.164236	0.0239649	0.0265294	0.0250412	0	0.0206169	0.0220154	0.500889	0.0356307	0.508039	0.499523	0.508335	0.508251
Dickens	0.493131	0.48206	0.0288176	0.556236	0.0255648	0.0294509	0.0210416	0.023068	0.0226414	0.0340473	0.0219147	0.0261048	0.0431321	0.025433	0.0285302	0.0186107	0.0245909	0.0194216	0.0158723	0.188842	0.0200403	0.041966	0.0271738	0.0284917	0.0221911	0.0217976	0.03283	0.0231851	0.0175417	0.0292971	0.0131302	0.0414407	0.0205492	0.0220795	0.0218928	0.0225865	0.16339	0.0210819	0.0259382	0.0239136	0.0206169	0	0.0207652	0.500874	0.0340912	0.507923	0.499847	0.508167	0.508059
Dinosor	0.493569	0.482608	0.0296614	0.556325	0.0280469	0.0297822	0.0239411	0.0249314	0.0239594	0.0361633	0.0240491	0.0299964	0.0449333	0.0306956	0.0302765	0.0256966	0.0259199	0.022711	0.0186839	0.191651	0.021113	0.0435165	0.0278163	0.0324364	0.0273532	0.024558	0.0360901	0.0240454	0.0241315	0.0293429	0.0230863	0.0434469	0.023445	0.0267491	0.0253671	0.0276955	0.165752	0.0262512	0.0256709	0.0272067	0.0220154	0.0207652	0	0.50139	0.0373678	0.508335	0.500098	0.50856	0.508575
Diploid	0.464972	0.517524	0.501961	0.454632	0.501363	0.502016	0.501872	0.500812	0.501143	0.500973	0.500913	0.501658	0.502256	0.502068	0.501048	0.50103	0.501566	0.501147	0.500673	0.581282	0.501015	0.499968	0.500792	0.501077	0.501416	0.501238	0.503717	0.501438	0.501013	0.500953	0.501092	0.502262	0.501288	0.501427	0.501859	0.500373	0.572628	0.501083	0.501819	0.501392	0.500889	0.500874	0.50139	0	0.504286	0.12557	0.0994419	0.110529	0.142382
Duxford	0.495884	0.485007	0.0401575	0.557934	0.0400495	0.0385558	0.0342541	0.0399525	0.0381641	0.0444317	0.0346257	0.0407378	0.0488597	0.0253542	0.0395882	0.0315798	0.0365368	0.0371848	0.0350211	0.194851	0.0369285	0.052431	0.0409373	0.0393502	0.0383087	0.0362659	0.0282684	0.036178	0.0347026	0.0391196	0.0308274	0.0497658	0.0341388	0.0312906	0.0318672	0.0392807	0.170478	0.0362897	0.0364123	0.0369395	0.0356307	0.0340912	0.0373678	0.504286	0	0.510861	0.503329	0.511467	0.51031
Triticum tauschii ENT077	0.477054	0.52781	0.509018	0.467081	0.508524	0.509016	0.509142	0.508004	0.508006	0.508253	0.508008	0.508729	0.509124	0.509111	0.508341	0.508266	0.508617	0.508353	0.50789	0.588661	0.508264	0.507349	0.507993	0.5082	0.508593	0.508483	0.510497	0.508674	0.508256	0.508046	0.508238	0.509567	0.508423	0.508601	0.509009	0.507535	0.580351	0.508185	0.50912	0.508637	0.508039	0.507923	0.508335	0.12557	0.510861	0	0.128955	0.13285	0.152876
Triticum tauschii ENT088	0.463459	0.516587	0.50101	0.453722	0.500297	0.500801	0.500777	0.499827	0.499909	0.499763	0.499763	0.500506	0.501147	0.50098	0.499986	0.500122	0.500437	0.500045	0.49947	0.581595	0.500081	0.498795	0.499686	0.499856	0.500285	0.500266	0.502679	0.500171	0.499904	0.499997	0.500052	0.501125	0.500129	0.50044	0.500702	0.499406	0.573111	0.499939	0.500889	0.50036	0.499523	0.499847	0.500098	0.0994419	0.503329	0.128955	0	0.116616	0.142726
Triticum tauschii ENT127	0.466228	0.519216	0.509428	0.455789	0.508864	0.509401	0.509316	0.508288	0.508601	0.508423	0.508321	0.508976	0.509525	0.509406	0.508613	0.508337	0.508921	0.508661	0.508024	0.586007	0.50848	0.507482	0.508169	0.508427	0.508967	0.508643	0.510825	0.508778	0.508553	0.508952	0.508269	0.509862	0.50859	0.508634	0.509271	0.507766	0.578004	0.508699	0.509386	0.508899	0.508335	0.508167	0.50856	0.110529	0.511467	0.13285	0.116616	0	0.125631
Triticum tauschii ENT242	0.475571	0.526788	0.509086	0.468328	0.508659	0.509023	0.509174	0.508291	0.508169	0.508343	0.508059	0.508703	0.509399	0.509228	0.508207	0.508317	0.508835	0.508461	0.507861	0.585923	0.508469	0.507678	0.508148	0.508222	0.50863	0.508524	0.510535	0.508634	0.508258	0.508663	0.508266	0.509922	0.508577	0.508493	0.509064	0.507698	0.577698	0.508524	0.509049	0.508742	0.508251	0.508059	0.508575	0.142382	0.51031	0.152876	0.142726	0.125631	0
Triticum tauschii ENT270	0.469078	0.523051	0.530755	0.458231	0.529902	0.530523	0.530367	0.529432	0.529772	0.530157	0.529516	0.530492	0.53085	0.530715	0.529629	0.52967	0.530459	0.529701	0.529404	0.590733	0.529878	0.529357	0.529459	0.530135	0.530105	0.52984	0.531991	0.529963	0.529653	0.529531	0.529957	0.531597	0.530147	0.53016	0.530307	0.529379	0.584543	0.529618	0.530305	0.530014	0.529796	0.529662	0.529959	0.177886	0.532538	0.198946	0.176808	0.17856	0.201686
Triticum tauschii ENT336	0.46876	0.521784	0.511064	0.458813	0.5107	0.510902	0.511061	0.510208	0.510043	0.510341	0.509944	0.51062	0.511509	0.511359	0.510246	0.510239	0.510567	0.510413	0.509706	0.58809	0.510343	0.509476	0.510001	0.50999	0.510645	0.510277	0.512723	0.510462	0.510131	0.510524	0.510319	0.511676	0.510373	0.510552	0.510999	0.509512	0.579809	0.510177	0.51103	0.510737	0.510098	0.51005	0.510336	0.112307	0.51303	0.13935	0.118278	0.113108	0.134445
Triticum tauschii ENT392	0.467824	0.521848	0.532447	0.456847	0.531734	0.532267	0.532119	0.531255	0.531458	0.531833	0.531284	0.532243	0.532558	0.532507	0.531442	0.531403	0.532209	0.531637	0.531211	0.591938	0.531667	0.530969	0.531143	0.531797	0.531991	0.531524	0.533785	0.53167	0.531495	0.531447	0.531606	0.533197	0.531919	0.531896	0.532139	0.53111	0.585765	0.53144	0.53215	0.531767	0.531438	0.531359	0.531709	0.173462	0.534367	0.198095	0.172704	0.175658	0.202828
Triticum tauschii ENT402	0.477019	0.529778	0.538218	0.465712	0.537663	0.538321	0.538141	0.537156	0.537464	0.53774	0.537261	0.538222	0.538249	0.538385	0.537345	0.53736	0.537936	0.53742	0.537198	0.598593	0.537612	0.536578	0.537063	0.537555	0.537781	0.537508	0.539333	0.537695	0.537457	0.537367	0.537598	0.539207	0.537777	0.537779	0.537945	0.537083	0.592405	0.537319	0.538233	0.537768	0.537277	0.537369	0.537512	0.188677	0.539626	0.198523	0.188761	0.18035	0.209495
Triticum tauschii ENT404	0.467427	0.52155	0.528701	0.457605	0.527907	0.52841	0.528432	0.527559	0.527795	0.528062	0.527453	0.528526	0.528751	0.528723	0.527511	0.527598	0.528355	0.527724	0.52742	0.588134	0.527998	0.527015	0.527338	0.528136	0.528095	0.527852	0.529968	0.527989	0.527687	0.527583	0.527929	0.529406	0.528249	0.528203	0.528198	0.527396	0.582009	0.527587	0.528368	0.528068	0.52763	0.527651	0.527969	0.17506	0.530345	0.199131	0.174864	0.178792	0.198624
Triticum tauschii ENT405	0.469302	0.524037	0.531863	0.459049	0.530929	0.531542	0.53144	0.530429	0.530742	0.531172	0.530545	0.531518	0.531799	0.531806	0.530702	0.530693	0.531434	0.530675	0.530409	0.591061	0.530881	0.530102	0.530389	0.531138	0.531182	0.530828	0.533023	0.531024	0.530759	0.530638	0.530977	0.532437	0.531242	0.53127	0.531308	0.530429	0.584854	0.530675	0.531388	0.53103	0.530611	0.530724	0.53087	0.180204	0.533775	0.195453	0.177727	0.175184	0.204996
Triticum tauschii ENT431	0.470515	0.52476	0.53193	0.460601	0.531116	0.531736	0.531669	0.530625	0.530971	0.531324	0.530733	0.531819	0.531928	0.531769	0.530872	0.530777	0.531623	0.530792	0.530653	0.591789	0.531118	0.530319	0.530684	0.531143	0.531409	0.531147	0.53312	0.531149	0.530887	0.530808	0.531216	0.532719	0.531396	0.531438	0.531409	0.530524	0.585804	0.530768	0.531623	0.531255	0.53085	0.53098	0.5312	0.182662	0.533622	0.197472	0.180793	0.184148	0.203795
Einstein	0.492953	0.482176	0.027258	0.555752	0.0245598	0.0278565	0.0163299	0.022711	0.0237196	0.0328556	0.0203405	0.0276625	0.0417866	0.0250248	0.0272799	0.0210874	0.0205419	0.0199579	0.0179041	0.18948	0.0216676	0.0405273	0.0267894	0.0251895	0.02283	0.0197987	0.0320905	0.018975	0.0181567	0.0270511	0.0134084	0.0413382	0.0167875	0.0248435	0.0204869	0.0256874	0.16419	0.0223687	0.0244628	0.0238935	0.0218104	0.0168662	0.0211825	0.500993	0.0324511	0.508211	0.499774	0.508275	0.508227
Except	0.493115	0.482571	0.0289109	0.555824	0.0244024	0.0285009	0.01756	0.025962	0.0252993	0.0339924	0.0225188	0.026264	0.0405218	0.0253726	0.028748	0.0229929	0.0222351	0.0213381	0.0207377	0.189764	0.0231101	0.0393722	0.0279188	0.0284533	0.0224859	0.0226122	0.0332162	0.0211148	0.0186711	0.0286748	0.0140088	0.0405511	0.0153579	0.0251913	0.0221783	0.0252938	0.16437	0.0233297	0.0252554	0.0242395	0.0238734	0.0187425	0.0255336	0.500724	0.033802	0.50796	0.499595	0.508081	0.508079
Exotic	0.493223	0.482185	0.0260425	0.555873	0.0229069	0.0305895	0.0242047	0.0215175	0.0246513	0.0369944	0.0250156	0.02931	0.0456124	0.0317665	0.0254165	0.0234176	0.0255593	0.0234139	0.0210819	0.192534	0.013359	0.0441132	0.0221307	0.0343292	0.0268241	0.0214004	0.0375673	0.0254751	0.021556	0.0301447	0.0243621	0.0447319	0.0234395	0.0232766	0.0265953	0.0239557	0.167009	0.0215303	0.0265368	0.0227806	0.0239576	0.0230808	0.0225005	0.500986	0.0396504	0.508132	0.499811	0.50852	0.508293
Expert	0.492959	0.48221	0.0251895	0.555454	0.0222662	0.0290024	0.0232144	0.0228117	0.024752	0.0337544	0.0217262	0.0308183	0.0434487	0.0289969	0.0247776	0.0213198	0.0243383	0.0223742	0.019947	0.19111	0.0182904	0.0420155	0.0255245	0.0314169	0.0260901	0.0192294	0.0355099	0.023046	0.0207231	0.0285466	0.0208164	0.0420576	0.0229124	0.0238642	0.0242706	0.0245452	0.165569	0.0227037	0.0237928	0.0201025	0.0247941	0.0220282	0.0184606	0.500568	0.0378932	0.507965	0.499534	0.508077	0.508134
Fabian	0.493517	0.482838	0.0283782	0.556205	0.0276955	0.0284862	0.0170767	0.0272287	0.0266447	0.0356966	0.0242267	0.0283142	0.04309	0.0281091	0.0299104	0.0274758	0.0169523	0.0250138	0.0239777	0.190299	0.0233444	0.0430845	0.0280835	0.0294418	0.0278492	0.0244829	0.0327641	0.0231522	0.0270584	0.0284515	0.0204778	0.0413931	0.0135658	0.0274831	0.0245012	0.0210013	0.164536	0.026696	0.0265898	0.025854	0.016394	0.0242962	0.0250193	0.501429	0.0348545	0.508681	0.500202	0.508956	0.508776
Fiorello	0.493305	0.482071	0.0379133	0.556064	0.0347648	0.031642	0.0329581	0.035444	0.0342816	0.0318342	0.0323889	0.0363958	0.0426067	0.0331613	0.0379554	0.0377852	0.0363372	0.0335878	0.0341553	0.189233	0.0355117	0.0406023	0.0373806	0.0411991	0.0338368	0.0339008	0.0372891	0.0308988	0.0365221	0.034849	0.0327696	0.0386968	0.0326122	0.0369322	0.0325957	0.0379847	0.162702	0.0359437	0.0308494	0.0331577	0.0339521	0.0333645	0.0349973	0.501068	0.0433883	0.508123	0.499904	0.508451	0.50841
Gallant	0.493078	0.481969	0.0292496	0.555727	0.0271536	0.0280725	0.0217848	0.0279755	0.0270584	0.0340931	0.0209739	0.0285851	0.0395424	0.0197108	0.0298738	0.0234176	0.0247392	0.0241461	0.0226414	0.188203	0.025541	0.0407341	0.0295919	0.0303076	0.0269065	0.0253909	0.0233846	0.0230881	0.023478	0.0293575	0.0180725	0.0414425	0.0201611	0.020961	0.0107469	0.0281146	0.162823	0.0225005	0.0271152	0.0268717	0.0248179	0.0222406	0.0253305	0.501676	0.0276003	0.508806	0.500711	0.508873	0.508859
Garcia	0.493265	0.482512	0.0275069	0.555908	0.0261249	0.0258265	0.0216438	0.0271884	0.0252426	0.0327989	0.0217427	0.027031	0.0394674	0.025918	0.0287407	0.0255849	0.0253945	0.0202838	0.0220886	0.18862	0.0257112	0.0409556	0.0293338	0.0301282	0.0231869	0.0246934	0.0309263	0.0229654	0.0229947	0.026696	0.0182116	0.0398097	0.0206206	0.0247209	0.0229819	0.0270548	0.162525	0.0259803	0.0237526	0.025206	0.0235604	0.020681	0.0252334	0.501108	0.034353	0.50839	0.499959	0.508388	0.508381
Gator	0.49303	0.482326	0.027128	0.555756	0.0261139	0.0284954	0.0186967	0.0273971	0.0238862	0.0335695	0.0206993	0.0281494	0.0415487	0.0269047	0.0281842	0.0234414	0.0169724	0.0214187	0.0215322	0.189457	0.0204705	0.0403534	0.026275	0.0287571	0.0263702	0.0222772	0.0337855	0.02229	0.022689	0.0271902	0.0181256	0.0416805	0.0181677	0.0254622	0.0205217	0.0206865	0.164029	0.0245836	0.0246934	0.0240491	0.0175051	0.0207688	0.0233974	0.500843	0.0346276	0.508024	0.499746	0.508311	0.508105
Gatsby	0.493098	0.483107	0.0336958	0.555363	0.0298408	0.0347813	0.0314333	0.0304925	0.0352298	0.0427989	0.0311917	0.0363501	0.0368168	0.035616	0.0328282	0.0313052	0.034569	0.0324181	0.0336135	0.195744	0.0284826	0.0364361	0.0320758	0.0268424	0.0317903	0.0265789	0.0413729	0.0319495	0.0306407	0.037247	0.029526	0.0496871	0.0312814	0.0316127	0.031772	0.0322717	0.170209	0.0315889	0.0314754	0.0279828	0.0341077	0.0310837	0.0354769	0.500329	0.0449131	0.507645	0.499457	0.507797	0.507709
Glasgow	0.493036	0.482276	0.0291013	0.555831	0.02607	0.0275838	0.0199268	0.02756	0.0269852	0.0338203	0.0241919	0.0305181	0.0418416	0.0274795	0.0291214	0.0264068	0.0237489	0.0237196	0.0231064	0.189061	0.0240949	0.0423907	0.030357	0.0301977	0.0248948	0.0222753	0.0333554	0.0224968	0.0251181	0.0279279	0.0191232	0.0411515	0.0193264	0.0266118	0.0240198	0.0252755	0.16363	0.0262402	0.0249515	0.0249222	0.0216365	0.0222479	0.0246294	0.501194	0.0357936	0.508315	0.500065	0.508698	0.508537
Gravitas	0.493336	0.482128	0.0318306	0.555868	0.0279975	0.0299781	0.0126982	0.0293466	0.0276552	0.0358339	0.025422	0.0297072	0.0417757	0.029698	0.031459	0.0293136	0.0193319	0.0251602	0.0264104	0.190011	0.0252023	0.0427056	0.028964	0.0317537	0.0278254	0.0257643	0.0345946	0.0244317	0.0275325	0.0310398	0.0229618	0.042323	0.0168095	0.0293429	0.0245854	0.0226488	0.164862	0.0277961	0.0284826	0.0259748	0.0201154	0.0257478	0.0281183	0.50152	0.037593	0.508668	0.500385	0.508961	0.508893
Gulliver	0.4936	0.482844	0.0290043	0.556492	0.0246184	0.0324163	0.025865	0.0230808	0.0284606	0.0397639	0.0277376	0.0305785	0.0467381	0.0290573	0.0290903	0.017538	0.0281714	0.0245488	0.0242523	0.193874	0.0204522	0.0468132	0.0265953	0.0328282	0.0273385	0.0225792	0.0369797	0.0267747	0.0187956	0.0342139	0.0204998	0.0461304	0.0247831	0.0222607	0.0263317	0.0235036	0.168346	0.010573	0.0292715	0.0251767	0.025735	0.0221088	0.027646	0.501489	0.037981	0.508341	0.500389	0.508807	0.508723
Hereford	0.493228	0.482359	0.0266356	0.555809	0.0248911	0.0283197	0.0215743	0.0230405	0.0277339	0.0337489	0.0240985	0.0297365	0.0433316	0.0285997	0.0267454	0.0240601	0.024406	0.0250614	0.0250156	0.190531	0.0198408	0.0437434	0.0258851	0.0303186	0.0245799	0.0162933	0.0339375	0.0229746	0.0220118	0.0292917	0.0229453	0.0420081	0.0206682	0.0227019	0.0252078	0.0232272	0.165106	0.0235567	0.024893	0.019385	0.0248362	0.023478	0.0266338	0.501198	0.0372964	0.508533	0.500147	0.508577	0.508467
Hereward	0.493195	0.482553	0.0295937	0.556122	0.0223174	0.0297072	0.0214132	0.0281934	0.0266191	0.0350815	0.0227989	0.0284112	0.0412448	0.0256087	0.0303131	0.0230185	0.0253945	0.0219568	0.0213967	0.189105	0.0253506	0.0403058	0.0301392	0.0297859	0.021404	0.0249113	0.0336867	0.0220099	0.0180652	0.0318049	0.0139026	0.0411588	0.0191269	0.0250632	0.0215798	0.0269596	0.163777	0.0231723	0.0269266	0.026167	0.0248856	0.0179572	0.0271518	0.500933	0.0339851	0.508035	0.499794	0.508315	0.508178
Highbury	0.494423	0.482926	0.0376351	0.556611	0.0349333	0.0327696	0.0336299	0.037366	0.0348436	0.0299396	0.0328501	0.0374264	0.0416329	0.034256	0.0381897	0.0387718	0.0357442	0.0347502	0.0347813	0.189171	0.0361048	0.0353854	0.0367198	0.0431302	0.0344207	0.0342377	0.0379572	0.0328318	0.0376259	0.0351383	0.0323943	0.033802	0.0329362	0.0356288	0.0336171	0.0388194	0.163411	0.0367491	0.0315615	0.033575	0.0346623	0.0336446	0.0352151	0.501264	0.0438112	0.508502	0.500173	0.508754	0.508707
Hobbit	0.49306	0.482331	0.0259968	0.555873	0.0245452	0.0268498	0.0155519	0.0231009	0.0218049	0.0330423	0.0175582	0.0272159	0.0420484	0.02391	0.026189	0.018435	0.0191452	0.018596	0.0159729	0.188957	0.0193356	0.0414041	0.0260151	0.0242614	0.0241479	0.0188249	0.0315963	0.0186986	0.0185375	0.0270292	0.0123833	0.0408238	0.0160462	0.0235933	0.0182354	0.0233572	0.163363	0.0211295	0.0228739	0.0231778	0.0205327	0.0161743	0.019136	0.501057	0.0307579	0.508266	0.500005	0.508505	0.508284
Hoh501 P14	0.489801	0.465373	0.197051	0.557237	0.194681	0.19515	0.193048	0.196504	0.194632	0.193683	0.19273	0.195007	0.199396	0.193434	0.197879	0.195591	0.195241	0.193215	0.193259	0.0818068	0.195779	0.199008	0.195644	0.201108	0.194187	0.19454	0.196641	0.192651	0.195062	0.192644	0.193519	0.198305	0.193023	0.195748	0.192424	0.196894	0.103077	0.195774	0.192828	0.194571	0.194392	0.193332	0.1951	0.581985	0.200132	0.589159	0.581993	0.586366	0.585976
Hoh506 P6	0.488286	0.463332	0.194234	0.55595	0.190302	0.191157	0.189089	0.192138	0.190694	0.190683	0.18987	0.190971	0.195882	0.188717	0.193914	0.19113	0.191554	0.189848	0.190081	0.0814993	0.192234	0.195327	0.19223	0.1972	0.190169	0.190678	0.192001	0.189105	0.190872	0.189221	0.189707	0.194661	0.189502	0.190892	0.188724	0.192728	0.0985504	0.192195	0.188807	0.190163	0.190685	0.189268	0.191534	0.581683	0.195503	0.588628	0.581713	0.586415	0.585948
Horatio	0.493129	0.482121	0.0294601	0.555959	0.0280982	0.0298664	0.0128153	0.0287956	0.0270621	0.0356563	0.0237434	0.0283178	0.043522	0.028338	0.0305767	0.0258942	0.0183306	0.0248985	0.0238679	0.190286	0.0230313	0.0424511	0.0271042	0.0298664	0.0273898	0.0231924	0.0343383	0.0240436	0.0258723	0.0292917	0.0203478	0.042215	0.0162988	0.0272982	0.0237013	0.0205071	0.164728	0.0259382	0.0273147	0.0264745	0.0204101	0.0239869	0.0248527	0.501083	0.035735	0.508192	0.500017	0.508688	0.508584
Humber	0.493206	0.48318	0.0348344	0.555827	0.0322351	0.035735	0.0274483	0.0305876	0.0310471	0.0418928	0.0300495	0.0336061	0.0383599	0.0337599	0.0354824	0.0271573	0.0290793	0.026912	0.0252206	0.196072	0.024763	0.0365093	0.0324914	0.021836	0.0329508	0.0295022	0.0405657	0.0296028	0.0269761	0.0352646	0.0253488	0.0498921	0.0270694	0.0303918	0.0293813	0.0297383	0.170943	0.0277339	0.0322186	0.0305785	0.0266777	0.0234853	0.0278181	0.500127	0.0406664	0.507341	0.499029	0.507627	0.507407
Invicta	0.492968	0.481996	0.0301575	0.555751	0.0272726	0.028014	0.017635	0.0280945	0.0265697	0.0345873	0.0238569	0.0293301	0.0419624	0.0290116	0.0308219	0.0278071	0.0192422	0.0242303	0.0244701	0.190319	0.0229032	0.0424822	0.0290336	0.0296468	0.0251419	0.0231888	0.033802	0.021955	0.0263482	0.0299964	0.0202234	0.0415853	0.0170895	0.0277705	0.0229179	0.0162329	0.164075	0.0249808	0.0255702	0.0244189	0.0181677	0.0227513	0.0263976	0.500836	0.0357588	0.508024	0.499682	0.508308	0.508251
Diego	0.493138	0.482155	0.0246166	0.555659	0.0201428	0.0276643	0.0216164	0.0226579	0.0272799	0.0363043	0.0232162	0.0307139	0.0450797	0.0285887	0.0237617	0.0218781	0.0242029	0.0235896	0.0220374	0.191349	0.0164946	0.0438295	0.0251694	0.0301044	0.0241058	0.0167765	0.0350193	0.0230991	0.0220337	0.0290171	0.0214443	0.0431028	0.0216292	0.0233553	0.0235585	0.0227238	0.165649	0.0207597	0.0226707	0.018499	0.0244427	0.023467	0.02419	0.501507	0.037009	0.508742	0.500415	0.508976	0.508903
JIC2220007	0.463543	0.5161	0.503054	0.453204	0.502348	0.502996	0.502835	0.501835	0.501886	0.501901	0.501806	0.502661	0.502954	0.50297	0.502172	0.502051	0.502403	0.502163	0.501593	0.582128	0.502068	0.500922	0.501766	0.501903	0.50247	0.502115	0.504581	0.502183	0.501895	0.501828	0.501864	0.503018	0.502077	0.502346	0.502891	0.501357	0.573397	0.502095	0.502727	0.502258	0.501824	0.501817	0.50221	0.0861323	0.505271	0.123403	0.0989257	0.104481	0.140141
Julius	0.49303	0.481978	0.030562	0.555778	0.025832	0.0247008	0.0242505	0.0281201	0.0260828	0.0325737	0.0246422	0.0286455	0.040044	0.0265075	0.0256087	0.0293868	0.0274813	0.0249717	0.0257057	0.189175	0.0265917	0.0401959	0.030659	0.0328355	0.023273	0.0229545	0.0318232	0.0243731	0.0277998	0.0264214	0.0220392	0.0395003	0.0242358	0.0269175	0.0258869	0.0291873	0.163511	0.0285174	0.0224675	0.0233389	0.0263574	0.0230515	0.0270292	0.500902	0.0353982	0.508077	0.499935	0.508269	0.50813
Kielder	0.493475	0.483823	0.0345122	0.555886	0.0341352	0.0358705	0.0243218	0.0321015	0.0322772	0.0411167	0.0287297	0.0348875	0.0349131	0.0320154	0.0355337	0.029277	0.0263208	0.0293136	0.0285302	0.195651	0.0281329	0.0352371	0.0347923	0.0129288	0.0341132	0.0285851	0.0387352	0.0291013	0.0289347	0.0353598	0.0241479	0.0475234	0.0248033	0.0323248	0.0297584	0.0266155	0.170008	0.0305767	0.0321344	0.0303167	0.0264159	0.0279517	0.0313089	0.500517	0.0388542	0.50757	0.499366	0.507762	0.5077
Kofa Cap52	0.488824	0.463063	0.192843	0.556552	0.19056	0.191122	0.188983	0.192314	0.190355	0.189479	0.189125	0.190981	0.195098	0.188338	0.192957	0.190884	0.191481	0.189819	0.189627	0.0820851	0.191794	0.195397	0.19216	0.197174	0.190171	0.190711	0.191657	0.188803	0.19072	0.188567	0.189327	0.193916	0.189074	0.191362	0.188781	0.193103	0.0979171	0.191864	0.188719	0.190784	0.190401	0.188913	0.191558	0.583494	0.194699	0.590642	0.584083	0.588568	0.587526
Koreli	0.493523	0.482428	0.0324511	0.556243	0.0288688	0.0299653	0.0257881	0.0270218	0.0264745	0.0353872	0.0264306	0.0270713	0.0417189	0.0303845	0.0323193	0.0277376	0.0285119	0.0241626	0.0247996	0.190773	0.0257112	0.0414938	0.0256563	0.0342669	0.0272763	0.0269944	0.0354476	0.0258924	0.0259986	0.0310984	0.024849	0.0421454	0.0260956	0.027549	0.0277595	0.0264251	0.16439	0.0263409	0.0268809	0.0278767	0.023813	0.0230771	0.0243676	0.500953	0.0394015	0.508117	0.499957	0.508463	0.508321
Laurier	0.493655	0.482542	0.031296	0.556454	0.0278968	0.0308128	0.0262054	0.0295388	0.0295809	0.0314937	0.0273422	0.034774	0.0460554	0.0303277	0.0315908	0.0301904	0.0298646	0.0252774	0.0241278	0.19089	0.0268772	0.0399452	0.0326158	0.0361377	0.0283288	0.026804	0.0358888	0.0267509	0.0285009	0.029687	0.025422	0.0398262	0.0272653	0.0288322	0.0287352	0.0316805	0.164688	0.0303625	0.0268864	0.0278968	0.0294527	0.0277046	0.0285283	0.500581	0.0385155	0.507793	0.499578	0.508092	0.507945
Leeds	0.494359	0.483521	0.0340253	0.556884	0.0298683	0.0312759	0.0228208	0.0323907	0.0311167	0.0394052	0.0266759	0.0317573	0.0459565	0.0322442	0.0335238	0.032484	0.0224474	0.0277687	0.0278236	0.192356	0.0276863	0.0452243	0.0327257	0.0363665	0.0282043	0.0269028	0.0365038	0.0256252	0.0298866	0.0321491	0.0261798	0.0444116	0.0221161	0.0301282	0.0271207	0.0234395	0.166268	0.0307377	0.0301666	0.0282446	0.0221747	0.027776	0.0285192	0.502124	0.0406554	0.509056	0.500801	0.509529	0.509452
Longbow	0.493115	0.482307	0.0248435	0.555987	0.0245909	0.0269871	0.0146568	0.0235951	0.0214791	0.0328996	0.0174428	0.0274959	0.041523	0.0241058	0.0245561	0.0217445	0.0210727	0.020238	0.0164562	0.188287	0.0197566	0.040714	0.0251694	0.025865	0.0226726	0.0193832	0.0304687	0.0186235	0.0207597	0.0252298	0.0159125	0.0411643	0.0185118	0.0234377	0.0201813	0.0248618	0.163376	0.0229105	0.0228391	0.0235347	0.0223797	0.017776	0.0208512	0.501224	0.0321381	0.508458	0.500188	0.508848	0.508595
Lynx	0.493254	0.483342	0.0335476	0.55586	0.0336281	0.0389841	0.0296614	0.0283654	0.0319678	0.0446862	0.030282	0.0363885	0.041329	0.0346971	0.0337581	0.0157734	0.0310306	0.027441	0.0266008	0.197655	0.0237983	0.0400971	0.0303991	0.0224364	0.0348619	0.0273111	0.0429142	0.0318049	0.0209739	0.0384954	0.0250211	0.0521418	0.0301172	0.0273568	0.0293319	0.0279151	0.17231	0.0223046	0.0355904	0.0308238	0.028424	0.0253378	0.0308842	0.500735	0.0423797	0.507993	0.499772	0.508225	0.508033
Malacca	0.493036	0.481927	0.0241132	0.555699	0.0238368	0.0286858	0.0212649	0.0240729	0.026383	0.0350156	0.0201483	0.0294289	0.042841	0.0284405	0.0256544	0.020346	0.0242248	0.0220356	0.0215175	0.190875	0.0179169	0.0414041	0.0244353	0.0326067	0.0267656	0.0198023	0.0352518	0.0232272	0.0199341	0.0294875	0.019892	0.0437508	0.0210361	0.0233791	0.0162255	0.0236995	0.165766	0.0205419	0.024245	0.0224584	0.0255043	0.0229911	0.0241608	0.500938	0.0376497	0.508304	0.499878	0.508548	0.50837
Mercato	0.493312	0.482278	0.0274703	0.556346	0.0287407	0.0273129	0.0245269	0.0230094	0.0232071	0.0327513	0.0258247	0.0281165	0.0404321	0.027258	0.0311807	0.0244518	0.0270694	0.0234121	0.0226195	0.188992	0.0226085	0.0423523	0.0254092	0.0326103	0.026502	0.0250302	0.0336611	0.0239429	0.0238789	0.0235201	0.0232821	0.0407176	0.0243475	0.0248801	0.0255098	0.0268845	0.163539	0.0240528	0.0260022	0.0266283	0.0235512	0.0219147	0.0246623	0.501323	0.0355025	0.50844	0.500151	0.508754	0.50844
Moisson	0.493334	0.481901	0.031988	0.556124	0.0299232	0.0294967	0.0266484	0.0262036	0.0260041	0.0347758	0.0270511	0.0298079	0.0411533	0.0290628	0.0332034	0.0262329	0.0269321	0.023661	0.022949	0.189576	0.0241754	0.04404	0.0280323	0.0352371	0.0291507	0.0274886	0.034547	0.0252206	0.0269596	0.026566	0.0260462	0.0428227	0.0262146	0.026372	0.0263134	0.0279078	0.164035	0.0267765	0.025206	0.0281714	0.0239118	0.0249369	0.0241809	0.501648	0.0371848	0.508657	0.500491	0.508923	0.508776
Moulin	0.492992	0.482236	0.0270182	0.555804	0.0264342	0.0280433	0.018219	0.0250211	0.0241406	0.0331339	0.0185851	0.0270841	0.0394949	0.0224511	0.027668	0.0192184	0.0220356	0.0192477	0.0191342	0.189451	0.0220081	0.0391837	0.0287077	0.0255538	0.025087	0.0212448	0.0307798	0.0190647	0.0178181	0.0277229	0.00887243	0.0396083	0.0159217	0.024093	0.0184002	0.0243438	0.164238	0.021717	0.0249607	0.0240821	0.0226085	0.0167161	0.0230295	0.50077	0.0307103	0.508011	0.499825	0.508037	0.508029
NIAB Paragon	0.493951	0.482875	0.0347813	0.556514	0.0319367	0.0311972	0.0299817	0.0319001	0.0333096	0.0326378	0.0300074	0.0334359	0.0413565	0.0239045	0.0350742	0.0342578	0.0332492	0.0317079	0.0302032	0.190467	0.033467	0.0400422	0.0320539	0.0368077	0.0309062	0.0310526	0.0270584	0.0296138	0.0321271	0.033824	0.0294619	0.037776	0.0294344	0.0296614	0.0297328	0.034148	0.164254	0.0332364	0.0290464	0.0305016	0.0315944	0.0303607	0.0329289	0.501141	0.0374996	0.508264	0.499999	0.508559	0.508535
Oakley	0.493373	0.482556	0.0309647	0.556166	0.0298408	0.031534	0.0227732	0.0300806	0.0285649	0.0365807	0.0259968	0.0311038	0.0443896	0.030022	0.0332693	0.0278144	0.0201446	0.0253652	0.0261304	0.191619	0.0249717	0.0441333	0.0302179	0.0312906	0.0289054	0.0255391	0.0356417	0.0248216	0.0269742	0.0310288	0.0219513	0.0429563	0.0227073	0.0294857	0.0269285	0.0199195	0.165823	0.0274319	0.0284075	0.0269889	0.0182354	0.0253359	0.0275618	0.500989	0.0371555	0.508084	0.499779	0.508559	0.508412
Opata	0.493684	0.482598	0.0362933	0.556408	0.0363061	0.0337361	0.032268	0.0362292	0.0357881	0.0233041	0.0324584	0.0365404	0.0347209	0.0327897	0.0389366	0.0376369	0.0351712	0.0341882	0.0336263	0.188543	0.0361743	0.0313912	0.035649	0.0423175	0.0341992	0.0336647	0.0376204	0.0302563	0.0358485	0.0334542	0.0319916	0.0350138	0.0310672	0.0352335	0.03337	0.0381989	0.163154	0.0370127	0.0320209	0.0335036	0.034979	0.0332327	0.0348234	0.500805	0.0433627	0.508092	0.49971	0.508344	0.508233
Option	0.493041	0.482212	0.025281	0.555965	0.0208347	0.0292422	0.0215065	0.0221417	0.0277211	0.0343914	0.0227128	0.0285814	0.0434121	0.0269413	0.0224309	0.0212173	0.0244719	0.0230808	0.0225755	0.190643	0.0163134	0.0416347	0.0240949	0.0304009	0.021199	0.0180158	0.0338587	0.0217646	0.0178254	0.0283856	0.0187992	0.0431266	0.0210819	0.021393	0.0234688	0.0215285	0.165673	0.0203753	0.0245763	0.0200238	0.0238917	0.0208366	0.0248728	0.500956	0.0363555	0.508337	0.499926	0.508535	0.508394
Oratorio	0.493184	0.481934	0.0294967	0.555763	0.0259473	0.0268681	0.0253067	0.0286821	0.0263208	0.0355025	0.0241278	0.0304247	0.041891	0.0278547	0.0295607	0.0289091	0.0275087	0.023392	0.0261304	0.189405	0.0281805	0.0402582	0.0291782	0.0344903	0.0272397	0.0252883	0.0332968	0.0246916	0.0277943	0.0248582	0.0239045	0.0406591	0.0251785	0.0288578	0.0264471	0.028446	0.163519	0.0304284	0.0234688	0.0260132	0.0253744	0.0272946	0.0294271	0.501669	0.0375948	0.50876	0.500526	0.508839	0.508846
Panorama	0.494469	0.483631	0.0342743	0.556757	0.0303588	0.0324859	0.0245086	0.031243	0.0306718	0.039482	0.0269523	0.032647	0.0452591	0.0225609	0.0318928	0.0234505	0.0280048	0.029634	0.0253597	0.191717	0.0281879	0.0452994	0.0317701	0.0318855	0.0286784	0.0266008	0.0303716	0.0283416	0.0252279	0.032431	0.0216658	0.0454641	0.0237672	0.027787	0.0280854	0.0316988	0.166231	0.0292477	0.0301556	0.0290262	0.0289585	0.0248051	0.0293063	0.502337	0.0283526	0.50923	0.5012	0.509512	0.509479
Paragon	0.493995	0.482838	0.0346806	0.556499	0.0317647	0.0310563	0.0298079	0.0317537	0.0331558	0.0325005	0.0298701	0.0333224	0.041254	0.0237983	0.0349644	0.0341132	0.0331247	0.0315853	0.0300788	0.190383	0.033359	0.039936	0.0319605	0.0366759	0.0307579	0.0309318	0.0269358	0.0294747	0.0320118	0.0336757	0.0293191	0.0376406	0.0293026	0.0295351	0.0295919	0.0340088	0.164168	0.0331467	0.0288798	0.0303918	0.0314736	0.030249	0.0328135	0.501138	0.0373806	0.508293	0.499939	0.508553	0.508494
Pavon 76	0.494015	0.482661	0.0386492	0.556655	0.0369578	0.0363537	0.0341352	0.0380158	0.0362256	0.026782	0.033154	0.0368443	0.0322772	0.0326817	0.0394601	0.0389018	0.0368681	0.035962	0.0352701	0.189874	0.0378712	0.0294326	0.0373623	0.0434469	0.036081	0.0345525	0.0376515	0.0326305	0.036718	0.0364855	0.0320758	0.037549	0.0332144	0.0379902	0.0316786	0.0392111	0.164176	0.0365606	0.0339741	0.0350046	0.0361487	0.0341242	0.0366228	0.50118	0.0439759	0.508586	0.500189	0.508657	0.508699
Podium	0.493166	0.481855	0.0328831	0.555857	0.0311716	0.0303222	0.0243951	0.0312686	0.0290866	0.0359711	0.0239082	0.0313528	0.0410215	0.0218049	0.033079	0.0252481	0.0253799	0.0273715	0.0268315	0.188476	0.0286729	0.0429691	0.0318946	0.0336098	0.0307213	0.0283782	0.0255886	0.0262677	0.0274868	0.0308018	0.0245507	0.0443182	0.0242926	0.028975	0.0157899	0.0258357	0.163423	0.0263537	0.0296797	0.0282446	0.0245287	0.0264544	0.0295973	0.501529	0.0307304	0.508531	0.500296	0.508736	0.508668
Premio	0.493118	0.481899	0.0279023	0.555996	0.0262805	0.0291104	0.0272635	0.0230716	0.0282043	0.035098	0.0277266	0.030174	0.0439082	0.031135	0.0281696	0.0231284	0.0279737	0.0251108	0.023143	0.191104	0.0155446	0.0444738	0.0231137	0.036178	0.0292917	0.0225829	0.0360663	0.0271518	0.0218324	0.027463	0.0266887	0.0427513	0.0267546	0.0231814	0.0274923	0.0246294	0.165501	0.0230185	0.0257057	0.0243749	0.0238477	0.0245671	0.0249552	0.500918	0.0387187	0.508231	0.499833	0.508504	0.508244
Recital	0.493457	0.482831	0.0330387	0.556146	0.0327897	0.0304577	0.0282043	0.0332345	0.0316164	0.0331156	0.0313125	0.0346477	0.0404888	0.0315926	0.0334469	0.0345086	0.02972	0.0304394	0.030249	0.18987	0.0316585	0.0381586	0.0337141	0.0385375	0.029947	0.0300971	0.0361908	0.0289018	0.0330771	0.0313473	0.0278895	0.0408531	0.0271317	0.0318507	0.030152	0.0317537	0.163788	0.033024	0.0276991	0.0300843	0.0296248	0.0299195	0.0324072	0.501766	0.0400184	0.508981	0.500806	0.509289	0.509062
Relay	0.494535	0.484973	0.0380579	0.556739	0.0360334	0.0373513	0.0285485	0.0356325	0.0341333	0.043478	0.0299964	0.0384753	0.0385997	0.0346294	0.0373934	0.0303387	0.0325225	0.0329801	0.0308512	0.196971	0.032387	0.0387846	0.0372031	0.0224273	0.0352261	0.0323724	0.0418178	0.0318708	0.0297255	0.0380762	0.0249296	0.0511606	0.0285851	0.0350156	0.0302673	0.0347722	0.171311	0.0336922	0.0333627	0.033996	0.0295937	0.0285411	0.0330973	0.502267	0.0415414	0.509206	0.501107	0.509393	0.509422
Renan	0.493486	0.482355	0.0365148	0.556216	0.0333316	0.0326543	0.0290976	0.0300403	0.0306188	0.0381494	0.0298316	0.0269504	0.0417738	0.0346001	0.0377486	0.0315523	0.0337086	0.0283874	0.0299305	0.190841	0.0321875	0.0437453	0.0269633	0.0369761	0.0320337	0.0320264	0.0375985	0.0294948	0.0300476	0.0348527	0.0311807	0.0444024	0.031016	0.0313674	0.0307835	0.031739	0.16501	0.0315981	0.0317024	0.0321125	0.028197	0.0288981	0.0311313	0.50196	0.0437526	0.509133	0.50083	0.509104	0.509027
Revelation	0.493514	0.482565	0.0306737	0.556256	0.0280561	0.0303698	0.0115999	0.0252096	0.0245507	0.0380799	0.024406	0.0252829	0.0446916	0.0281696	0.0312851	0.0201831	0.0183379	0.0213656	0.0197767	0.19029	0.0207634	0.043705	0.025098	0.0291983	0.0275692	0.0244976	0.0350614	0.0248051	0.0225042	0.0315066	0.0185027	0.0445068	0.0108878	0.0244262	0.0227128	0.0229069	0.164917	0.021545	0.0276826	0.0266905	0.021188	0.0199378	0.0235292	0.501652	0.0358339	0.508804	0.500537	0.508861	0.508747
Rialto	0.49507	0.485201	0.041102	0.557054	0.037172	0.0395937	0.0317427	0.0387297	0.0370347	0.0468425	0.0320466	0.0390391	0.0392313	0.0310654	0.0400422	0.0305254	0.0355318	0.0350669	0.0333224	0.198827	0.0366576	0.0408531	0.0404046	0.0240107	0.0358943	0.0346294	0.0409776	0.0344354	0.0286565	0.0406737	0.02581	0.0527367	0.0312503	0.0357185	0.0326103	0.0378309	0.174024	0.0348893	0.0379334	0.0368955	0.0352243	0.0302252	0.0367363	0.502417	0.0391471	0.509203	0.501315	0.50973	0.509311
Riband	0.49321	0.482282	0.0233297	0.555921	0.0233023	0.0276588	0.0218763	0.022938	0.0268553	0.0352316	0.0226689	0.0318562	0.0453378	0.0286272	0.0245964	0.0233407	0.0249296	0.0239045	0.0215743	0.190235	0.0185375	0.0428776	0.02553	0.0323687	0.0254055	0.0189292	0.0343072	0.0229398	0.0220923	0.029482	0.0229856	0.0431138	0.0241187	0.0212777	0.0235439	0.024957	0.164888	0.0229984	0.0260718	0.0220246	0.0255519	0.0235219	0.0258759	0.501136	0.0380213	0.508302	0.499997	0.508723	0.508397
Robigus	0.493448	0.482457	0.0328941	0.556221	0.0300641	0.030875	0.0246641	0.031404	0.0292038	0.0372159	0.0267857	0.031221	0.0441883	0.0311386	0.0333004	0.0314901	0.0209665	0.0269504	0.0287425	0.191761	0.0268754	0.0444518	0.0312649	0.03378	0.0285613	0.0261029	0.0352884	0.0249534	0.0296596	0.032096	0.0253707	0.0418434	0.0235713	0.0308714	0.0271262	0.0169559	0.165356	0.0297127	0.0293374	0.0268241	0.0150925	0.0272525	0.0296413	0.501107	0.0388945	0.508183	0.499922	0.508666	0.508333
Rocky	0.493512	0.482181	0.0277394	0.556239	0.0254513	0.0319349	0.0263244	0.0247063	0.0281146	0.0394143	0.0273019	0.0300531	0.0475436	0.0301172	0.0280176	0.0179956	0.0271756	0.0239338	0.0230991	0.193489	0.0194124	0.046621	0.0261707	0.0323779	0.0272781	0.021966	0.0364764	0.0269816	0.0191104	0.0343658	0.0226671	0.0451804	0.0252737	0.0222332	0.0276918	0.021232	0.167368	0.0212448	0.0269541	0.0235347	0.0240308	0.0212521	0.0261835	0.501141	0.0373001	0.508396	0.500226	0.508654	0.508374
Secale cereale	0.471064	0.490195	0.575293	0.517619	0.574888	0.575315	0.575212	0.575029	0.574976	0.575703	0.574731	0.574918	0.573113	0.575002	0.575093	0.574764	0.575139	0.574887	0.574583	0.559421	0.575095	0.573808	0.574993	0.573311	0.575152	0.57498	0.57511	0.575141	0.574817	0.575233	0.574907	0.577125	0.575024	0.575225	0.574782	0.575002	0.559218	0.574991	0.575467	0.57524	0.575011	0.574993	0.575125	0.557971	0.575377	0.560356	0.55651	0.559983	0.55885
Santiago	0.4944	0.483468	0.0300348	0.557131	0.0299488	0.0320411	0.0223925	0.0270383	0.0253707	0.0373001	0.0255702	0.0285649	0.0452866	0.0308256	0.0330039	0.0245799	0.022722	0.0225975	0.0219825	0.191529	0.0185594	0.045433	0.027571	0.0310398	0.0301703	0.0267399	0.0361359	0.025605	0.0242962	0.0300001	0.023154	0.0441919	0.0225829	0.0263757	0.0255666	0.0227311	0.165797	0.024536	0.0285283	0.0279407	0.0163738	0.0228721	0.0233627	0.502071	0.0378163	0.509142	0.50083	0.509322	0.509274
Savannah	0.494429	0.484389	0.0347081	0.556759	0.0343841	0.0386876	0.0340912	0.031199	0.0342688	0.0466924	0.034245	0.040066	0.0431723	0.039083	0.0348271	0.0297767	0.035876	0.0316182	0.0297859	0.199257	0.0256892	0.0416054	0.0330899	0.0297493	0.0357076	0.0307213	0.0444702	0.0342761	0.0305986	0.039709	0.033824	0.0552921	0.0356636	0.0311935	0.0350431	0.0332968	0.174593	0.0308805	0.0365331	0.0334286	0.0328392	0.0320099	0.0336849	0.501449	0.048521	0.508383	0.500279	0.508877	0.50843
Shamrock	0.492492	0.481835	0.0306792	0.555366	0.0237068	0.0294802	0.0237617	0.0281018	0.0284569	0.0363208	0.0252279	0.0300568	0.0416127	0.0280561	0.0301135	0.0277156	0.0265496	0.0245928	0.0222717	0.189744	0.0265148	0.0421967	0.0310068	0.032063	0.0226726	0.0251053	0.0341059	0.0239191	0.0264452	0.0309666	0.0184771	0.0423596	0.021988	0.0276845	0.0250998	0.0272122	0.164465	0.0204723	0.0264635	0.0262347	0.0250705	0.0219074	0.0270383	0.500711	0.0357497	0.507932	0.499549	0.508264	0.508194
Shango	0.493569	0.4825	0.0269761	0.556294	0.0219788	0.0277943	0.0192861	0.0268479	0.0246001	0.0339631	0.0207743	0.0276772	0.0417116	0.0258833	0.0270475	0.0242047	0.0239942	0.0190335	0.0140619	0.189513	0.0220246	0.0408897	0.0289969	0.0296504	0.021329	0.021977	0.0324035	0.0213345	0.0222937	0.028499	0.0175673	0.0408622	0.0199158	0.0237617	0.0225426	0.0274886	0.163905	0.0248765	0.0244262	0.0238807	0.0230478	0.0185704	0.0227842	0.501392	0.0335219	0.508623	0.500352	0.508818	0.508615
Skyfall	0.496078	0.485591	0.0383746	0.557799	0.0384753	0.0398884	0.0338276	0.0364581	0.0360023	0.0445653	0.0333865	0.0371244	0.0520759	0.0370768	0.038543	0.0344079	0.0359419	0.0356343	0.0349204	0.198369	0.0351529	0.0506774	0.0354293	0.0421271	0.0361542	0.0353616	0.0430186	0.035173	0.0349845	0.0359657	0.0312851	0.0525427	0.0344427	0.0380616	0.0336409	0.0394857	0.172971	0.0364599	0.0366759	0.0368333	0.0356014	0.0339924	0.0373111	0.504184	0.0427257	0.510819	0.503148	0.511202	0.51042
Soisson	0.493719	0.482428	0.0309922	0.556655	0.0313894	0.030282	0.0294839	0.0302527	0.0298426	0.0289988	0.0273788	0.0324987	0.0437032	0.0315908	0.0325939	0.032971	0.0306297	0.0297548	0.0284331	0.189504	0.0308329	0.0378913	0.0312539	0.0384972	0.0285466	0.0283142	0.0365148	0.0260974	0.0301849	0.0273184	0.0282043	0.0353231	0.0291544	0.031944	0.0307615	0.0343768	0.163101	0.0331741	0.0278529	0.0283288	0.029579	0.0287956	0.0304101	0.500616	0.0403131	0.507764	0.499501	0.508147	0.507958
Solstice	0.492946	0.482161	0.0279078	0.555732	0.0239942	0.02797	0.0172946	0.0247612	0.0240912	0.0334743	0.0204943	0.0262786	0.0405144	0.0222314	0.0267015	0.0207377	0.021069	0.022052	0.019169	0.188893	0.0198811	0.0405254	0.0256947	0.0257515	0.0221619	0.0194747	0.0316933	0.0210727	0.0178895	0.027161	0.0137818	0.0405565	0.0168809	0.0237434	0.0217939	0.0243475	0.163632	0.0226341	0.0239265	0.0225957	0.0219459	0.0177211	0.0230204	0.501149	0.0270475	0.508306	0.500019	0.508527	0.508388
Spark	0.493468	0.482188	0.0327348	0.555912	0.0320594	0.0309592	0.0257881	0.0323925	0.0314736	0.0352518	0.0275435	0.0328886	0.0399397	0.0204998	0.0338057	0.0303771	0.0299287	0.0268919	0.0277852	0.190888	0.0299305	0.0419953	0.034633	0.0346953	0.0315871	0.0292404	0.024536	0.0264159	0.0280231	0.0322662	0.0223266	0.0419386	0.0249863	0.0264873	0.0227183	0.0315139	0.165706	0.0298097	0.0285045	0.029094	0.0291708	0.0273422	0.0299891	0.501425	0.0317775	0.508566	0.500312	0.508815	0.508732
Synthetic	0.494656	0.484185	0.110628	0.557394	0.107793	0.10858	0.106654	0.107926	0.108261	0.105188	0.106462	0.108644	0.114152	0.10652	0.111067	0.108755	0.108657	0.107126	0.107181	0.203207	0.108622	0.111618	0.108887	0.114446	0.106921	0.106949	0.110489	0.10652	0.10842	0.106151	0.106087	0.107048	0.106962	0.108799	0.106363	0.109209	0.180731	0.108278	0.106379	0.107183	0.10672	0.106412	0.108276	0.520876	0.115259	0.527861	0.522044	0.52558	0.526433
Synthetic 39	0.492856	0.481884	0.0646477	0.555912	0.0620869	0.0628026	0.0606737	0.0636849	0.0616732	0.0584277	0.0607653	0.0634085	0.0678767	0.0598244	0.0653543	0.0622077	0.0630955	0.0615524	0.0611204	0.175292	0.0632438	0.0644647	0.0632785	0.0686254	0.0617611	0.0619038	0.0641352	0.060304	0.0622718	0.0585796	0.0601228	0.0605273	0.0604998	0.062323	0.0613126	0.0637526	0.148078	0.0632566	0.0594766	0.0611204	0.0613071	0.0598555	0.0633884	0.488796	0.0686309	0.503257	0.497522	0.503629	0.50407
Synthetic 46	0.492523	0.481646	0.0648674	0.555749	0.0625482	0.0630863	0.061265	0.0640748	0.062107	0.0589952	0.0612357	0.0639137	0.0683637	0.0603168	0.0657076	0.0626873	0.0635293	0.0619752	0.0615103	0.175325	0.0636886	0.064904	0.0638478	0.0690611	0.0621125	0.0623194	0.0644885	0.0607781	0.0627092	0.0588176	0.0606518	0.0609922	0.0610655	0.0627092	0.0617629	0.0642816	0.148369	0.0636904	0.0599232	0.0615451	0.0617574	0.06026	0.0636703	0.494905	0.0688597	0.496867	0.497036	0.504015	0.503909
TA2452	0.462053	0.515106	0.501335	0.452386	0.500662	0.501158	0.501066	0.500045	0.500162	0.500255	0.500006	0.500797	0.501394	0.501258	0.500519	0.500241	0.500733	0.500274	0.499721	0.580973	0.50036	0.499214	0.500054	0.500182	0.500706	0.500534	0.50288	0.50049	0.50014	0.499746	0.500199	0.501216	0.500308	0.500673	0.501037	0.499633	0.572415	0.500332	0.501125	0.500724	0.50003	0.50001	0.50042	0.089246	0.503589	0.125276	0.0961909	0.106533	0.13935
TTD140	0.483404	0.459302	0.211337	0.551641	0.20901	0.208962	0.207073	0.209261	0.209739	0.207425	0.207187	0.207974	0.212691	0.206621	0.211673	0.208772	0.209541	0.207802	0.207738	0.117492	0.209817	0.213189	0.209689	0.214919	0.208428	0.208142	0.209687	0.206865	0.208816	0.207	0.207282	0.209246	0.20763	0.209585	0.206389	0.209927	0.135429	0.209243	0.207037	0.208298	0.207734	0.207498	0.209045	0.578052	0.214101	0.585851	0.578421	0.582573	0.582813
Triticum timopheevii	0.451363	0.416816	0.320632	0.516507	0.319071	0.321134	0.320281	0.318692	0.321736	0.321139	0.319867	0.321159	0.323391	0.320304	0.320304	0.318446	0.322194	0.320361	0.320149	0.274489	0.318842	0.323063	0.319323	0.323638	0.320649	0.318348	0.322671	0.319977	0.318587	0.320568	0.320603	0.321989	0.320533	0.320257	0.319523	0.318959	0.280522	0.319382	0.319933	0.31876	0.320912	0.320661	0.321487	0.55118	0.325803	0.561597	0.551795	0.555148	0.559047
Triticum urartu	0.471085	0.504176	0.484098	0.508571	0.483362	0.484074	0.483426	0.483614	0.484039	0.484398	0.483001	0.483605	0.483087	0.483374	0.483124	0.483279	0.484249	0.483962	0.483541	0.438108	0.484028	0.483627	0.483808	0.483299	0.483691	0.483135	0.484491	0.483277	0.483422	0.483459	0.483279	0.485346	0.483565	0.484259	0.483171	0.483526	0.442316	0.484165	0.483634	0.483371	0.483827	0.483849	0.48446	0.56161	0.485659	0.567678	0.560078	0.563746	0.56735
Target	0.493148	0.482137	0.0312832	0.555846	0.0286949	0.0291928	0.0224419	0.0292825	0.0271353	0.0359309	0.0238496	0.0297182	0.0434432	0.0290555	0.031016	0.0287626	0.0205089	0.0245195	0.0254073	0.190972	0.0241608	0.0427971	0.0293722	0.0319807	0.0261487	0.0242871	0.0339192	0.024223	0.0276772	0.0298628	0.0230423	0.0415798	0.0215761	0.0290409	0.0228099	0.0177302	0.164611	0.0271664	0.0271902	0.0261761	0.0153799	0.024741	0.0266081	0.500995	0.0379865	0.508137	0.499743	0.508454	0.508385
Tetraploid Croc	0.487744	0.463012	0.19208	0.555031	0.188607	0.190143	0.188128	0.19108	0.188832	0.188748	0.187738	0.190169	0.193965	0.186462	0.192318	0.189182	0.190586	0.188596	0.188311	0.0794217	0.190971	0.193896	0.190696	0.195993	0.189061	0.189978	0.190094	0.187621	0.189136	0.187366	0.187418	0.192175	0.187985	0.189825	0.18677	0.191454	0.0921986	0.190161	0.187663	0.189757	0.188902	0.187366	0.190537	0.579576	0.194445	0.587006	0.579875	0.584164	0.584098
Thinopyrum bessarabicum	0.453499	0.476404	0.559774	0.503113	0.559494	0.559553	0.559496	0.559468	0.559349	0.560206	0.558989	0.559344	0.559291	0.559335	0.559344	0.559232	0.559424	0.559283	0.558996	0.545469	0.559575	0.559618	0.559485	0.55938	0.559781	0.559316	0.559825	0.559359	0.559531	0.559681	0.559492	0.561559	0.559406	0.559543	0.559408	0.559287	0.544431	0.559417	0.559769	0.559635	0.559428	0.559445	0.559523	0.536362	0.559979	0.539135	0.535968	0.539503	0.5379
Thnopyrum elongatum	0.404506	0.440352	0.490513	0.465644	0.488978	0.489558	0.489311	0.489206	0.489525	0.489809	0.488571	0.489106	0.489327	0.489091	0.48964	0.488699	0.489686	0.48889	0.488837	0.494757	0.489285	0.489216	0.48908	0.489303	0.489743	0.488879	0.490228	0.488981	0.488895	0.489289	0.489141	0.490909	0.489256	0.489358	0.488919	0.488904	0.487585	0.489056	0.489382	0.489278	0.489219	0.489142	0.489682	0.498635	0.491694	0.508879	0.496973	0.50098	0.507045
Thinopyrum intermedium	0.405038	0.442622	0.482637	0.461268	0.481526	0.481983	0.481934	0.481634	0.481765	0.481824	0.481	0.481496	0.481376	0.481758	0.482075	0.481189	0.482273	0.481443	0.481231	0.4923	0.481641	0.481105	0.481549	0.481603	0.481991	0.48137	0.483186	0.481515	0.481452	0.481604	0.481657	0.483104	0.481855	0.481897	0.481614	0.481365	0.485005	0.481588	0.481701	0.481749	0.481586	0.481555	0.482166	0.488965	0.484238	0.499313	0.488126	0.491815	0.497083
Thinopyrum ponticum	0.408148	0.443259	0.494916	0.468242	0.493894	0.494628	0.494317	0.494088	0.494541	0.494782	0.493618	0.493861	0.49429	0.494378	0.494176	0.49368	0.494497	0.493904	0.493838	0.501286	0.494098	0.494028	0.493838	0.494433	0.494438	0.493816	0.495478	0.493957	0.49379	0.494295	0.494226	0.495915	0.494167	0.494268	0.493808	0.493684	0.493428	0.493916	0.494282	0.494032	0.494184	0.494152	0.49465	0.498136	0.496144	0.507876	0.498154	0.498877	0.505232
Tommi	0.4931	0.482311	0.028435	0.556113	0.0191269	0.0307725	0.0261743	0.0213729	0.0260132	0.0367619	0.0241333	0.0293667	0.0456435	0.0297365	0.0266301	0.0202435	0.0276094	0.021761	0.0197602	0.192574	0.0187919	0.0447557	0.025918	0.0333059	0.0249406	0.0193996	0.036707	0.0230661	0.0186565	0.0319276	0.0224236	0.0453268	0.0259345	0.0226286	0.0260407	0.0222717	0.166674	0.0216127	0.0267491	0.0225023	0.0244445	0.0213088	0.0239704	0.500876	0.0391342	0.508002	0.499734	0.508304	0.508068
Tremie	0.494522	0.484129	0.0297163	0.557003	0.0323504	0.0313583	0.0243768	0.0291544	0.0283672	0.0355282	0.0230863	0.032808	0.0446367	0.0284331	0.031783	0.0271335	0.0279847	0.0258448	0.0247923	0.192038	0.0263409	0.0452078	0.0330423	0.0318324	0.0288121	0.0251364	0.034633	0.0245928	0.0260681	0.0301593	0.0196779	0.04417	0.0240107	0.0285924	0.0253195	0.0306005	0.166834	0.028845	0.0285759	0.0275527	0.0272909	0.0231686	0.0272159	0.502284	0.0344537	0.509261	0.50137	0.509391	0.50912
Tuerkis	0.493572	0.482057	0.0364471	0.5563	0.0331064	0.0288963	0.0303241	0.0328721	0.031459	0.0374191	0.0323486	0.0330295	0.0434176	0.0325152	0.0373495	0.0332016	0.0333755	0.0298225	0.0303607	0.191655	0.0302142	0.0467619	0.0329051	0.0386217	0.0309922	0.0321729	0.0362512	0.0303167	0.0314553	0.0342944	0.0309794	0.0446825	0.0298133	0.0314754	0.0303515	0.0327897	0.166129	0.0324932	0.0287938	0.0320539	0.030022	0.0287297	0.031437	0.50178	0.0392843	0.508978	0.50074	0.509175	0.50876
Tuxedo	0.493237	0.482349	0.0314132	0.556364	0.0292862	0.0302984	0.0195589	0.0270475	0.02473	0.0366082	0.0240821	0.0265056	0.0441077	0.0287352	0.0310325	0.0225572	0.0222735	0.0219513	0.0216475	0.190462	0.0224694	0.043597	0.027463	0.0298042	0.0273513	0.0231485	0.0358265	0.0239521	0.019612	0.0309684	0.0198847	0.042744	0.0185448	0.025616	0.023888	0.0196779	0.164373	0.0246989	0.0285027	0.0263372	0.0121454	0.0184771	0.0234414	0.50098	0.0362933	0.508072	0.499624	0.508267	0.508207
UC1113 Cap 51	0.487773	0.461297	0.190141	0.555718	0.188168	0.188801	0.186374	0.189548	0.187526	0.187573	0.18625	0.188638	0.192226	0.185613	0.190302	0.188386	0.188653	0.187729	0.187256	0.0865405	0.189515	0.192468	0.189323	0.194159	0.187958	0.188325	0.189199	0.186416	0.188108	0.185959	0.186826	0.191642	0.186341	0.18892	0.185918	0.190639	0.0941115	0.189437	0.186321	0.188153	0.18793	0.186597	0.189014	0.583378	0.192713	0.590149	0.583344	0.588185	0.587453
Viscount	0.493418	0.482157	0.0289329	0.556302	0.0269157	0.0325811	0.0264288	0.0249735	0.0273422	0.0387974	0.0277797	0.0294655	0.0472708	0.03175	0.0289933	0.0218324	0.0247447	0.0245891	0.0243951	0.192677	0.0204741	0.0466594	0.025217	0.0352097	0.0287681	0.0229032	0.0366118	0.0276259	0.0213638	0.0331741	0.0253634	0.0429216	0.026156	0.0234963	0.0277467	0.015054	0.166661	0.0226671	0.0292441	0.0244976	0.0163537	0.024029	0.026837	0.500649	0.03905	0.507835	0.499487	0.508216	0.508042
Watkins 103	0.493336	0.482	0.0377467	0.55576	0.035854	0.0340125	0.0318946	0.0360828	0.0357295	0.0359327	0.0315651	0.0366466	0.0387334	0.0311148	0.0393374	0.0359089	0.0356307	0.0334817	0.0335549	0.188371	0.0345488	0.0435512	0.0361176	0.0400037	0.0331924	0.034256	0.0358302	0.0317756	0.0344811	0.0356417	0.0305474	0.0421747	0.0313217	0.0352389	0.0319148	0.0364013	0.162975	0.0361524	0.0320722	0.0341022	0.0337013	0.032268	0.0349882	0.501625	0.0412155	0.508906	0.500614	0.509152	0.508989
Watkins 126	0.494162	0.483091	0.0406627	0.556521	0.0374923	0.0379279	0.0357606	0.0380396	0.0390885	0.0332492	0.0351364	0.0389475	0.046156	0.037809	0.0415835	0.0402765	0.0389567	0.0384185	0.037225	0.191558	0.038651	0.0408201	0.0392093	0.0448765	0.037593	0.0361725	0.0421472	0.033932	0.0384185	0.0393338	0.0357808	0.03566	0.0360517	0.0401612	0.0364031	0.0402948	0.16512	0.0395223	0.0361505	0.0369523	0.0376644	0.036577	0.0381165	0.500451	0.0481147	0.50759	0.49949	0.508156	0.508042
Watkins 141	0.494169	0.482719	0.0379755	0.556474	0.0350632	0.0360187	0.032323	0.0354879	0.0361048	0.0323998	0.0322827	0.037668	0.0417793	0.0341827	0.0399506	0.0367967	0.0350577	0.0347319	0.0344994	0.189737	0.0350797	0.0390079	0.038294	0.0410233	0.034688	0.0335952	0.0386528	0.0315285	0.0358741	0.0375472	0.0316329	0.0408	0.0323285	0.0370768	0.0318159	0.037355	0.163921	0.0361048	0.033597	0.0344683	0.0336061	0.0337654	0.0357515	0.501105	0.0434615	0.508368	0.500144	0.508518	0.508555
Watkins 190	0.493096	0.482293	0.0314224	0.555857	0.0270493	0.0241223	0.0266063	0.0309153	0.0285064	0.0329508	0.0259455	0.0314132	0.0400678	0.0286876	0.0318159	0.0319001	0.029363	0.0271188	0.027992	0.188745	0.0287883	0.0410801	0.0328465	0.0353012	0.0265715	0.0274575	0.0338038	0.021717	0.0303863	0.0301007	0.0257258	0.041113	0.0263061	0.0304101	0.0275856	0.0308055	0.162517	0.0306572	0.0236116	0.0261725	0.0269834	0.027452	0.0293173	0.501348	0.0392075	0.508571	0.50023	0.509025	0.508753
Watkins 199	0.495121	0.484282	0.0466796	0.55746	0.0445525	0.0442194	0.0424566	0.0446587	0.0455447	0.0389896	0.042279	0.0456527	0.0504467	0.0434597	0.0479646	0.0461414	0.0445727	0.0441937	0.0443896	0.193718	0.0448326	0.0461469	0.0451877	0.0511496	0.0438551	0.0434286	0.0476058	0.0413382	0.0447795	0.0457057	0.0424566	0.0346605	0.0419514	0.0463629	0.0426195	0.0452884	0.16715	0.0456838	0.0424987	0.0437965	0.0424914	0.0442944	0.0441352	0.501061	0.053154	0.507921	0.499873	0.508542	0.508498
Watkins 209	0.494885	0.483735	0.0439247	0.557402	0.0406664	0.0404961	0.0400605	0.0418599	0.0418708	0.0367125	0.0397328	0.0421125	0.049191	0.0399122	0.0460188	0.0431467	0.0422479	0.0415157	0.0412631	0.192581	0.042982	0.043738	0.0437361	0.0482154	0.040811	0.04093	0.0435824	0.0390043	0.0413876	0.0420008	0.0395644	0.0358412	0.0387425	0.0421125	0.0411533	0.0430515	0.166731	0.042841	0.0390793	0.0411002	0.0395479	0.0401136	0.0415359	0.501782	0.0495461	0.508945	0.500444	0.509276	0.508941
Watkins 246	0.493061	0.48187	0.0429325	0.555416	0.0397713	0.0379902	0.0379206	0.0421527	0.0388157	0.0393466	0.0368461	0.0421619	0.047236	0.0381696	0.0435201	0.0412906	0.0403515	0.0386217	0.0399726	0.18806	0.0414041	0.0475399	0.0427861	0.0462988	0.0391544	0.0385814	0.0422498	0.0361011	0.0413784	0.0405913	0.0364031	0.0452884	0.0377174	0.0398793	0.0375069	0.0413711	0.162032	0.0404449	0.0365386	0.0385046	0.0384972	0.0382263	0.0399433	0.502205	0.0474429	0.509316	0.500918	0.509521	0.509304
Watkins 292	0.494077	0.482972	0.0443585	0.557204	0.0406188	0.0396962	0.040346	0.042085	0.0407982	0.037452	0.0381568	0.0408622	0.046297	0.0380158	0.0453817	0.0426305	0.0425225	0.0411899	0.041016	0.190359	0.0415468	0.0452024	0.0418196	0.0480103	0.0408824	0.040476	0.0416933	0.0383654	0.0409062	0.041858	0.0390391	0.0383252	0.0392697	0.0406334	0.0388761	0.0426781	0.164613	0.0422351	0.037657	0.0400312	0.0392825	0.0392203	0.0407506	0.501074	0.0473349	0.508289	0.499906	0.508421	0.508051
Watkins 299	0.493913	0.482291	0.0444134	0.556823	0.040498	0.0403186	0.0404284	0.0421582	0.0406133	0.038014	0.0384698	0.0421308	0.0480232	0.0383508	0.0459291	0.0423395	0.0419953	0.0414059	0.0414242	0.19162	0.0414736	0.0458595	0.0424932	0.0483636	0.0406499	0.0404559	0.0423028	0.038078	0.0416457	0.0418708	0.0384313	0.0389237	0.0394436	0.0404412	0.0388926	0.042118	0.165609	0.0419294	0.0378419	0.0400257	0.0389915	0.039396	0.0412448	0.500049	0.0476223	0.507261	0.498873	0.507349	0.507076
Watkins 300	0.493277	0.482236	0.0406334	0.555959	0.0388322	0.0366301	0.0353433	0.0386675	0.0379499	0.036308	0.0367033	0.0395608	0.0459382	0.0360059	0.0417628	0.0393448	0.037042	0.0375381	0.038219	0.18998	0.0383325	0.0431504	0.0394839	0.0439869	0.0380286	0.037247	0.0409226	0.0354952	0.0392807	0.039169	0.0342029	0.0400898	0.034558	0.038834	0.0365002	0.0391434	0.163129	0.0399635	0.0340985	0.0373843	0.0366832	0.0360499	0.0390043	0.500501	0.0451529	0.507596	0.49932	0.508053	0.508159
Watkins 308	0.494098	0.482926	0.0440253	0.557253	0.0414535	0.0406719	0.0391892	0.0402746	0.0415487	0.0359913	0.0389475	0.04121	0.0489274	0.0390446	0.0454971	0.0432675	0.0420173	0.0403515	0.0392221	0.190837	0.0417336	0.0440125	0.0418452	0.0478822	0.0405346	0.0395113	0.0422937	0.0385393	0.0408439	0.041135	0.0389951	0.0372159	0.0387993	0.0401978	0.0399159	0.0429069	0.165173	0.0423797	0.0375582	0.0398298	0.0399031	0.0391654	0.0402362	0.501524	0.0493759	0.50893	0.500501	0.50897	0.508696
Watkins 328	0.493733	0.483093	0.0462842	0.556776	0.0435695	0.0428319	0.0420887	0.0428337	0.0447978	0.0393264	0.042852	0.0433938	0.0485357	0.0415505	0.047075	0.0448234	0.0443384	0.0431119	0.0427898	0.19247	0.0440217	0.0455776	0.0438112	0.0498225	0.0427458	0.0423083	0.0453781	0.0412466	0.042971	0.0440418	0.0414974	0.0349278	0.0413107	0.042841	0.0433902	0.0438606	0.166434	0.0443475	0.0409409	0.0422077	0.0413107	0.0417921	0.0432529	0.500208	0.0507854	0.507484	0.49912	0.507768	0.507658
Watkins 34	0.494714	0.483444	0.0444409	0.557166	0.0419038	0.0411643	0.0412741	0.0423083	0.0433426	0.0366374	0.0398939	0.0424127	0.0461268	0.0395333	0.0449241	0.0442651	0.0429563	0.0415084	0.0420173	0.192607	0.0426122	0.0436647	0.0430076	0.0493631	0.0407469	0.0416219	0.0431119	0.0370347	0.0415853	0.0435366	0.0401282	0.0365038	0.0405749	0.0424969	0.0393338	0.0431174	0.166389	0.0434378	0.0390702	0.0407433	0.0405584	0.0410654	0.0427422	0.501381	0.0491215	0.50835	0.500393	0.508839	0.508701
Watkins 352	0.493563	0.48256	0.0409519	0.556043	0.03931	0.0378895	0.0375637	0.0384991	0.0378053	0.033791	0.0368168	0.04147	0.0452426	0.0340528	0.0430222	0.0399616	0.039515	0.0376991	0.0377724	0.189911	0.0393045	0.0415871	0.0407286	0.0455172	0.0383874	0.0375326	0.0393539	0.0362036	0.03931	0.04039	0.0351017	0.0368223	0.0370164	0.0396486	0.0353854	0.0402783	0.163451	0.0398335	0.0365459	0.0381879	0.0377467	0.0371774	0.0380762	0.500158	0.045336	0.507424	0.498871	0.507643	0.50766
Watkins 468	0.494239	0.483038	0.0456087	0.557149	0.0439283	0.042625	0.0414169	0.0431357	0.044245	0.0378804	0.0418873	0.0440912	0.0490739	0.0421784	0.0478694	0.0454184	0.0437709	0.0432529	0.0426122	0.192069	0.0438441	0.0459034	0.0437709	0.0501099	0.0430497	0.0424237	0.0459199	0.0407451	0.0440253	0.0435787	0.0418049	0.0332437	0.0410947	0.043835	0.0428264	0.0447502	0.166017	0.0446221	0.0409135	0.0422479	0.0413235	0.0421399	0.0430863	0.500821	0.0515835	0.507984	0.499606	0.508396	0.508112
Watkins 471	0.493614	0.482516	0.0456783	0.556382	0.0430607	0.0417738	0.040897	0.0421289	0.0433444	0.0386693	0.0406261	0.0434268	0.0495718	0.040595	0.0458723	0.0438569	0.0427586	0.0421784	0.0417866	0.190879	0.042603	0.0459913	0.0430881	0.0486474	0.0420557	0.0409812	0.0448125	0.039709	0.0425921	0.0427952	0.0412174	0.0355099	0.0411734	0.0428575	0.041794	0.0432108	0.16469	0.0431668	0.0403424	0.0411624	0.0405474	0.0409135	0.0425902	0.49973	0.0503058	0.506854	0.498743	0.507116	0.507047
Watkins 475	0.494112	0.482939	0.0423852	0.556713	0.0399653	0.038629	0.0382281	0.0401374	0.0403643	0.0381989	0.0378913	0.0417024	0.046707	0.0387096	0.0433005	0.0422296	0.0399909	0.0386016	0.0386437	0.191051	0.0397017	0.0448509	0.0412265	0.0472196	0.039169	0.0383545	0.0427165	0.0378273	0.0408037	0.0405108	0.0384002	0.0377907	0.0376973	0.0396376	0.038521	0.0399506	0.164939	0.0407396	0.0365734	0.0386126	0.0366173	0.0383453	0.0389109	0.500728	0.0485467	0.507744	0.499377	0.508112	0.508211
Watkins 481	0.493817	0.482626	0.0356288	0.556166	0.0334377	0.0301062	0.0318122	0.0343951	0.0343292	0.0359199	0.0313363	0.0361432	0.041448	0.0334213	0.0373898	0.0362951	0.0355611	0.0333517	0.0335384	0.19054	0.0348509	0.0440052	0.0356819	0.0404028	0.0321253	0.0335073	0.0368498	0.0303973	0.0348143	0.0343347	0.0326561	0.041534	0.0323596	0.0336098	0.0324108	0.0353598	0.164481	0.0353964	0.0290226	0.0330259	0.0331339	0.032409	0.0339228	0.501822	0.0417262	0.508952	0.500847	0.509217	0.508884
Watkins 546	0.493688	0.482792	0.038975	0.55641	0.0366558	0.036178	0.0339539	0.036901	0.035649	0.0337434	0.032592	0.0380122	0.0461451	0.0361798	0.0410856	0.037485	0.0358814	0.0351859	0.0355337	0.189471	0.035962	0.0413803	0.0379609	0.0432071	0.0354311	0.0354055	0.0406719	0.0326891	0.037388	0.0391983	0.0328831	0.0401831	0.0331028	0.0372195	0.0346532	0.0367015	0.163326	0.0365972	0.0331851	0.0341553	0.0346129	0.0338752	0.0362201	0.500089	0.0456673	0.507413	0.499152	0.507645	0.50751
Watkins 627	0.494511	0.48368	0.0442578	0.557134	0.0423559	0.040778	0.0407359	0.0429032	0.0423962	0.0376241	0.0391342	0.0429087	0.0495827	0.0410526	0.0460792	0.0441004	0.0435897	0.0428941	0.042431	0.19352	0.0440656	0.0450889	0.0433096	0.0486821	0.0420356	0.0410142	0.044699	0.0384789	0.0422315	0.042949	0.0407433	0.0380103	0.0405895	0.0430607	0.0413473	0.0445013	0.168355	0.0437892	0.0390025	0.0412283	0.0416585	0.041351	0.0424731	0.501205	0.0489549	0.508502	0.50016	0.508456	0.507841
Watkins 629	0.504971	0.494134	0.0687224	0.565833	0.0659968	0.0639705	0.0648546	0.0666009	0.0666613	0.0617464	0.0632602	0.0663831	0.0733847	0.0643768	0.0694235	0.0676626	0.0679518	0.0670182	0.0665405	0.213423	0.0678127	0.0689824	0.0674301	0.0721272	0.065649	0.0654111	0.0676589	0.062625	0.066211	0.0663538	0.063954	0.0613968	0.0642304	0.066881	0.0658138	0.0682776	0.189491	0.0677889	0.0624621	0.064461	0.0652207	0.0643713	0.0658211	0.51273	0.0729893	0.519034	0.511341	0.518956	0.519091
Watkins 707	0.49411	0.482765	0.0477998	0.556618	0.0451548	0.0450742	0.0426506	0.0438405	0.0457899	0.0399049	0.0439485	0.0451511	0.0508494	0.0430826	0.0492862	0.0470145	0.0446184	0.0441736	0.0442194	0.19406	0.04499	0.0477321	0.0450102	0.0514315	0.0454659	0.0441809	0.0473569	0.0418837	0.0448637	0.0459126	0.0431321	0.0370328	0.0425188	0.0452628	0.0435201	0.044655	0.167745	0.0459968	0.04309	0.0436409	0.0422223	0.0438643	0.0446624	0.499446	0.0527037	0.506686	0.498251	0.506937	0.506918
Watkins 729	0.4936	0.482457	0.0476021	0.556419	0.0450358	0.0452591	0.0422278	0.0456344	0.0455575	0.0400458	0.0425976	0.0454458	0.0513364	0.0433462	0.048305	0.0460975	0.0439137	0.0434359	0.0442285	0.192288	0.0449809	0.0463629	0.0457021	0.0502289	0.0441187	0.0434432	0.0476406	0.0422973	0.0450285	0.0450596	0.0424035	0.0408146	0.0427367	0.0452683	0.0444665	0.0453543	0.166535	0.0457899	0.0433902	0.0444281	0.0422754	0.043273	0.0444445	0.499664	0.0522095	0.50714	0.498533	0.507074	0.507206
Watkins 731	0.49461	0.483314	0.0436318	0.557228	0.0424877	0.0413492	0.0402197	0.0418141	0.0430241	0.0360718	0.0399561	0.0429161	0.0477046	0.0395479	0.0450724	0.0442706	0.0420502	0.0420594	0.04134	0.191714	0.0425481	0.0445544	0.0434268	0.0479939	0.0417409	0.0407982	0.0434689	0.0385192	0.0427769	0.0417445	0.0398921	0.027355	0.0398994	0.0418251	0.0405968	0.0441297	0.166173	0.0435256	0.0385265	0.0399928	0.0401868	0.0407304	0.0411075	0.500808	0.0492111	0.507945	0.499488	0.508366	0.508487
Watkins 777	0.493774	0.482527	0.0405309	0.555976	0.037236	0.0352298	0.03458	0.0377065	0.0376625	0.0350229	0.035433	0.0400824	0.0450907	0.0346166	0.0405694	0.039202	0.0374246	0.0372122	0.0374667	0.190855	0.0377248	0.0429344	0.0393905	0.0422113	0.0371482	0.036696	0.0374886	0.0334853	0.0383178	0.0380854	0.0352829	0.0402637	0.0343951	0.0367052	0.0355758	0.0398811	0.164815	0.0383728	0.0328593	0.0348289	0.0370932	0.0368223	0.0380689	0.500455	0.0443054	0.507824	0.499468	0.507793	0.507824
Watkins 811	0.494359	0.483085	0.0410782	0.556856	0.0382318	0.0361798	0.0369486	0.0391324	0.0393008	0.0331412	0.0362475	0.039493	0.0459364	0.035649	0.0418306	0.0404669	0.0383014	0.0388414	0.0379572	0.191091	0.0388102	0.0413601	0.0407524	0.0447905	0.0381568	0.0371555	0.0396596	0.0348728	0.0396706	0.0379243	0.0363519	0.0309098	0.0353012	0.0388798	0.0367894	0.0401904	0.16556	0.040617	0.0348747	0.0356838	0.0364526	0.0373642	0.0376369	0.500728	0.045854	0.50796	0.499772	0.508218	0.50813
Watkins 827	0.495145	0.483623	0.045563	0.557901	0.0439997	0.0436666	0.0425811	0.0434176	0.0434487	0.0375564	0.041999	0.0445251	0.0494784	0.0413913	0.0474978	0.0452664	0.044331	0.0426195	0.0429252	0.192499	0.0444244	0.0449497	0.0450687	0.0500349	0.0438057	0.0431302	0.0455117	0.0408531	0.0439265	0.0438954	0.042301	0.0261304	0.0420118	0.0435476	0.0427001	0.044796	0.167015	0.04486	0.0417079	0.0426964	0.0422809	0.0424529	0.0429289	0.50152	0.0512302	0.50848	0.500362	0.508932	0.508774
Weebil	0.49405	0.482897	0.0379554	0.556794	0.0361395	0.0341004	0.0341864	0.0381604	0.0377742	0.0251346	0.0338935	0.0387517	0.0337636	0.0334249	0.0404778	0.0399543	0.0365587	0.0355703	0.0349552	0.190035	0.0378822	0.0316457	0.037269	0.0437544	0.0353945	0.0355007	0.0381934	0.031772	0.0368827	0.0351584	0.0335164	0.0360572	0.0338075	0.0366741	0.0342798	0.0393466	0.164253	0.0375161	0.0323449	0.0346093	0.0363153	0.035433	0.0367271	0.501399	0.0441901	0.508522	0.500032	0.508846	0.508829
Xi19	0.493552	0.482617	0.033176	0.556406	0.030454	0.0287425	0.0278401	0.0324584	0.0304229	0.0353634	0.0264471	0.0327897	0.0391562	0.0138532	0.0320813	0.0250998	0.0304028	0.0296193	0.027139	0.188417	0.0313144	0.0428245	0.0340308	0.0331503	0.0305089	0.029418	0.0146568	0.0279847	0.028618	0.0310196	0.023985	0.0408128	0.0262768	0.0204046	0.0227019	0.0322882	0.163096	0.0291873	0.0279774	0.0293594	0.0288761	0.0275252	0.0301666	0.502236	0.0191434	0.509313	0.501156	0.509452	0.50928
[truncated: 118 more columns]
