# Supplementary material for: High‐density SNP genotyping array for hexaploid wheat and its secondary and tertiary gene pool
Source: Plant Biotechnol J. 2015 Oct 15;14(5):1195–206. doi: 10.1111/pbi.12485 (PMC4950041; doi:10.1111/pbi.12485)
Supplement: Supplementary file 8 — Table S8 Sequences present in the Tiwari et al. study. [file PBI-14-1195-s009.xlsx]

## Sheet: 104_SNP_sequences_VERSUS_820K_s
Query name	Affymetrix code	BA code	Query string	Hit string
CS5AScontig1551111_18794_265328_1481624	AX-94384377	BA00017328	GATGTCTGAAGAATTTGCTATCGGAGAACCTTGAGTT	GATGTCTGAAGAATTTGCTATCGGAGAACCTTGAGTT
CS5AScontig1472773_3200_18351_357104	AX-94390740	BA00053001	CCAGAAGGGACCACCATTCAGTGCAGTAmCAGGATACACGGTTATCCTACGAACAAGTACAAGACCAAAGGGCCAGATC	CCAGAAGGGACCACCATTCAGTGCAGTATCAGGATACACGGTTATCCTACrAACAAGTACAAGACCAAAGGGCCAGATC
CS5AScontig1508999_6450_63406_277015	AX-94415100	BA00187498	AAACACCCAACAATACTCTTGCTTGTGGTGACTCTGGTAATGATGCAGAAsTATTCAGTATCCCT	AAACACCCAACAATwCTCTTGCTTGTGGTGACTCTGGTAATGATGCAGAATTATTCAGTATCCCT
CS5AScontig1535747_11032_176091_1100741	AX-94415503	BA00189662	ATGACATCAGGTATGCCACGTTGGAAGATACTTTC	ATGACATCAGGTATGCCACGTTGGAAGATACTTTC
CS5AScontig1512461_13825_348784_382332	AX-94419212	BA00209699	AACTCAAGCTCTwGTACTAAGGCATCCCTATCCCAACCAGGAGCACATTGTTGAAACACATCC	AACTCAAGCTCTCGTACTAAGGCATCCCTATCCCAACCAGGAGCACATTGyTGAAACACATCC
CS5AScontig1549663_10957_355171_1471836	AX-94449600	BA00377411	GCTCCGGCTATCACTAGCACAATGAACCAAGGCCTGAGAAGCAAAGCTGAsGTAGAAGTACGGCCCGCGTTCTTGAGAGCATATATGACCATTGCAGCTGA	GCTCCGGCTATCACTAGCACAATGAACCAAGGCCTGAGAAGCAAAGCTGAyGTAGAAGTACGGCCCGCGTTCTTGAGAGCATATATGACCATTGCAGCTGA
CS5AScontig1483784_9040_136594_757203	AX-94464360	BA00459068	GCTTGTAGCTCCTCCTTCTCGACCTGCAGCCTGATCTCCCTGTTGAACyTGGTGATGAAGTCCTCCACCCTCCGGTTGAGCTCCTCGTCGGAGAGCCGC	GCTTGTAGCTCCTCCTTCTCGACCTGCAGCCTGATCTCCCTGTTGAACCTkGTGATGAAGTCCTCCACCCTCCGGTTGAGCTCCTCGTCGGAGAGCCGC
CS5AScontig831253_1192_7515	AX-94465078	BA00463137	GGGTCAAGGTGTGGTAGCGCGGATGGAGCTTCGTGCACGTGCCCTGATGAmGACACTTGTGGTTCAAAGAGGCAGACTGCGAGTGCTAT	GGGTCAAGGTGTGGTAGCGCGGATGGAGCTTCGTGCACrTGCCCTGATGATGACACTTGTGGTTCAAAGAGGCAGACTGCGAGTGCTAT
CS5AScontig1520534_10069_197553_629368	AX-94471459	BA00498213	GGGATAGGCAAGCACGGGGCCGGGAAATGGCGCACCATACT	GGGATAGGCAAGCACGGGGCCGGGAAATGGCGCACCATACT
CS5AScontig1480709_7005_65228_626297	AX-94486244	BA00579836	ACCCCTCACAATAGCAAAsTCTATGCTGTTAATGGGTTCCTTGACTTAAATTCCAAATCTCTTCTGCAC	ACCCCTCACAATAGCAAATTCTATGCTGTTAATGGGTTCCTTGACTTAAAyTCCAAATCTCTTCTGCAC
CS5AScontig855592_5077_83144	AX-94487066	BA00584339	TCAATGTATTCyGCATTGAAAAAGGATGCGGCGCACATACAATACCGCTATGGTGGATCCTC	TCAATGTATTCCGCATTGAAAAAGGATGCGGCGCACATACAATACCGCTAyGGTGGATCCTC
CS5AScontig1502637_5729_65826_83079	AX-94490961	BA00606135	ATTACAAAGGrGGACAACCAAGGATATGTATTAGGTTATGAAACACCAGAAGGACTTGTTT	ATTACAAAGGCGGACAACCAAGGATATGTATTAGGTTATGAAACACCAGArGGACTTGTTT
CS5AScontig1504333_13651_229964_132629	AX-94496051	BA00633993	GATGGAGAGCCATGGTCTCAGGAGCCATGCACCATAGAAGTTTCTCATCA	GATGGAGAGCCATGGTCTCAGGAGCCATGCACCATAGAAGTTTCTCATCA
CS5AScontig1547699_8146_115274_1458973	AX-94499995	BA00655668	AACCTTTGTTACTGCAACAAGATAACTGATAGTGGTTTGAGCCACCTGGGkGCTCTGGAGGAGCTCACAAACCTTGAACTGAGATGCCTGGTCCGCATTAC	AACCTTTGTTACTGCAACAAGATAACTGATAGTGGTTTGAGCCACCTGGGyGCTCTGGAGGAGCTCACAAACCTTGAACTGAGATGCCTGGTCCGCATTAC
CS5AScontig1543092_12256_186735_1318735	AX-94503269	BA00674211	TTAGTTTGCACAAAGTCCTTGATTTTCTTCAGTAGCATTGACAATTTCTCrATGTGCTCTCCTGGATCCTGGCCACCACCAGATGCCACCATCTCATGCAG	TTAGTTTGCACAAAGTCCTTGATTTTCTTCAGTAGCATTGACAATTTCTCrATGTGCTCTCCTGGATCCTGGCCACCACCAGATGCCACCATCTCATGCAG
CS5AScontig1509649_13497_177447_296551	AX-94514683	BA00737310	CTGCGGGTTCTGGATTTCGCGTCACTyAGACGCTTCACTTGACCGAACAAGTACTCGATGCTCTCACTGTGAGTGGC	CTGCGGGTTCTGGATTTCGCGTCACTCAGACGCTTCACTTGACCrAACAAGTACTCGATGCTCTCACTGTGAGTGGC
CS5AScontig1548161_10464_153073_1461953	AX-94524744	BA00792475	TCCAAGTTGCAyAGTGGAGTAACTGATAAAGATAAGAGAGGTGGGCTCTTAGATCAGGGGCG	TCCAAGTTGCAGAGTGGAGTAACTGATAAAGATAAGAGAGGTGkGCTCTTAGATCAGGGGCG
CS5AScontig139966_3892_50488	AX-94534136	BA00844117	GAAAGGACAGCATAGTTCCCTGCATTGGAGGGwTGCAGCTTACTGAGCTCGTTCACTGCAATTTCTGCATACTCCACGTTCTT	GAAAGGACAGCATAGTTCCCTGAATTGGAGGGCTGCAGCTTACTGAGCTCrTTCACTGCAATTTCTGCATACTCCACGTTCTT
CS5AScontig1020534_7580_128784	AX-94552578	BA00019330	CATCCCAGTTGTCCTGTGAAGAAAAAAGTAGAGCAkGCAGAAGATGGCCAAATATCTGAAATAATATATAAGGGAAAACACAATCA	CATCCCAGTTGTCCTGTGAAGAAAAAAGTAGAGCACGCAGAAGATGGCCAwATATCTGAAATAATATATAAGGGAAAACACAATCA
CS5AScontig1548092_7286_97667_1461485	AX-94569600	BA00101691	TTCCCGATGTCAATATTGGAACGCAGGTTCTCCACATCAACAGCTCGCTTwTGTTCCCTTGC	TTCCCAATGTCwATATTGGAACGCAGGTTCTCCACATCAACAGCTCGCTTCTGTTCCCTTGC
CS5AScontig1545257_11502_219824_1385672	AX-94590393	BA00202979	CCTCCrGGTTCAGAAGTTGAAGCTTGAACAGCACTTGCTCTGTCTGATAGTTGCTT	CCTCCGGGTTCAGAAGTTGAAGCTTGAACAGCACTTGCTCTGTCTGATAGyTGCTT
CS5AScontig1478350_6652_69829_536274	AX-94596736	BA00233923	TTCTCTTGAATGGAATTCTTTATTACCTGTGCATGCAGTTCCTTACCAAGkCTGAGTGATCTTATGGAGCCACAGGCACTAAGAAGACCAACAATGGTAAG	TTCTCTTGAATGGAATTCTTTATTACCTGTGCATGCAGTTCCTTACCAAGrCTGAGTGATCTTATGGAGCCACAGGCACTAAGAAGACCAACAATGGTAAG
CS5AScontig1487742_7513_89441_983876	AX-94617184	BA00334600	CATCCATTCCACGTGTTGACATGTGATTCACATCTTTCyTGCCATCTCTGTTCTCATTTGAGTAGTTACTTGCCTCGTTTTTTGGGCCC	CATCCATTCCACGTGTTGACATGTGATTCACATCTTTCCTGCCATCTCTGwTCTCATTTAAGTAGTTACTTGCCTCATTTTTTGGGCCC
CS5AScontig1504554_3554_34023_139247	AX-94623277	BA00364490	AAGGCAAGGAAGGCCTCCAAGTAAGAAGGCGAGGAATGCCTCCAA	AAGGCAAGGAAGGCCTCCAAGTAAGAAGGCGGGTAATGCCTCCAA
CS5AScontig1552453_4250_25813_1490489	AX-94636483	BA00427527	CTTACTTTTGACCATGGCAGGGACCTTAGTCCTGCCGGTTGCTCTTG	CTTACTTTTGACCATGGCAGGGACCTTAGTCCTGCCGGTTGCTCTTG
CS5AScontig1539013_2366_16648_1197297	AX-94641663	BA00452684	ATATTTACGATAAGTAACGAAGGAACTTTCTCACTTGGCCTTATAGATGGyAGCTCAATATGCTGGGC	ATATTTACGATAAGTAAmGAAGGAACTTTCTCACTTGGCCTTATAGATGGTAGCTCAATATGCTGGGC
CS5AScontig1488890_946_3441_1066577	AX-94674572	BA00612237	TCAGATCTTTTTAGAACACGGAAAGGTGGTAGCTGATCAwATTCATCCTCCTCATCTGATAGCTCAGTCATCTCATTGTCAACACCCTCA	TCAGATCTTTTTAGAACACGGAAAGGTGGTAGCTGATCATATTCATCCTCmTCATCTGATAGCTCAGTCATCTCATTGTCAACACCCTCA
CS5AScontig1487742_7513_89441_983876	AX-94701790	BA00745753	ATTACTCTTGTTCTCCACAGAGGATTTTTCTACAGGTAAATTTTGTTCCAsATTCTGCTGTTGAAGCTCTTTGGACAGTGGCTTAGGCACATATCTTTCCA	ATTACTCTTGTTCTCCACAGAGGATTTTTCTACAGGTAAATTTTGTTCCArATTCTGCTGTTGAAGCTCTTTGGACAGTGGCTTAGGCACATATCTTTCCA
CS5AScontig1548762_25861_423829_1466090	AX-94708085	BA00776709	GGAGGTCATGTGCATACACTGATGGTGGAGCAAGGAATGCTATCTCTCATmTGAAAAATTCTTCCCATGAAGCATCAACTAGTGGGAGACAAATTGGTGC	GGAGGTCATGTGCATACACTGATGGTGGAGCAAGGAATGCTATCTCTCAwGTGAAAAATTCTTCCCATGAAGCATCAACTAGTGGGAGACAAATTGGTGC
CS5AScontig1487742_7513_89441_983876	AX-94723619	BA00852801	TTGGGTGGGAACTGACCATAATAAGGGAATGGTTCCACAGGGAAATTGCTyGAGGGACCAACTGGTCTGTATGGGCCACCTGGTCCTCTATGCCACATTCC	TTGGGTGGGAACTGACCATAATAAGGGAATGGTTCTACAGGGAAATTGCTwGAGGGACCAACTGGTCTGTATGGGCCACCTGGTCCTCTATGCCACATTCC
CS5AScontig1522315_17703_284383_683542	AX-94823395	BA00236992	TACCACTACCTGCAGCGCGCCGTCGGCCATGGCACATCCACAGAAGCACTkCTACTCACCGTTCTCCTGCTACTCATCATCCGACTAGCATGGGTAAGAGC	TACCACTACCTGCAGCGCGCTGTCGGCCATGGCACATCCACAGAAGCACTrCTACTCACCGTTCTCCTGCTACTCATCATCCGACTAGCATGGGTAAGAGC
CS5AScontig905059_288_807	AX-94823686	BA00237740	AAACGGGGCAGGAGTGGGAGCCCATCTCCGGGGCCGTCAAGCACTCAGGrAGAGTGGACGACGAGTGGGACATGTACGAGGCCACCTTCAAGGTGCC	AAACGGGGCAGGAGTGGGAGCCCATCTCCGGGGCCGTCAAGCACTCrGGTAGAGTGGACGACGAGTGGGACATGTACGAGGCCACCTTCAAGGTGCC
CS5AScontig1548161_10464_153073_1461953	AX-94941940	BA00568414	CTAATGACGTGGACTGCTGGTTTAACATAGATTCTGGAGATAATGCTGC	CTAATGACGTGGACTGCTGGTTTAACATAGATTCTGGAGATmATGCTGC
CS5AScontig1503907_9567_221144_119568	AX-94977961	BA00668915	CTAGAGCTATGAAACTGGAGCTGCTTCCTTGGG	CTAGAGCTATGAAACTGGAGCTGCTTCCTTGGG
CS5AScontig1551887_32538_552860_1486790	AX-94997422	BA00722778	TTCCGTTACAGCTGCAAGCAATCTTGGCrTTGGGGGCACATCAATCTCCTGTTGACCCTCGAGAACCCGGACCACTTCA	TTCCGTTAGAGCTGCAAGTAGTCTTGGCATCGGCGGCACATCAATCTCmTGTAGGCCCTCAAGAACCCGGACCACTTCA
CS5AScontig1461846_16497_328110_70340	AX-95070840	BA00003480	CAGACAGCTATCAAATTTGCGAATGCTGGATGGTAGGAAGGTGGGTGCCArTAGAATCTGTTGTTCACCATTATCATCACATCAGCGGAAGTGGCATATA	CAGACAGCTATCAAATTTGCGAATGCTGGATGGTAGGAAGGTGGGTGCCrGTAGAATCTGTTGTTCACCATTATCATCACATCAGCGGAAGTGGCATATA
CS5AScontig1547725_15542_317444_1459123	AX-95087938	BA00086982	CTTCTTCCGCGCCATGGCCTCGCCGACGCTTCTCGArGCGGAGGACGGGTAGGTGGACGCTGTGGTAGCGGTGGTTTGTAGCACTGG	CTTCTTCCGCGCCATGGCCTCGCCGACGCTTCTCGAGGCGGAGGACGGGTAGGTGGACGCTGyGGTAGCGGTGGTTTGTAGCACTGG
CS5AScontig1484555_11044_188013_794295	AX-95100800	BA00149945	CTTTTGTGAAACGAGGGATATCACTAGGCCGTTTCCAAGTCGGATGGCTAyTCAGGAACCAGATGAGGAATTCGTGTGGAATGCGTGGTTGTCAAGGCCTT	CTTTTGTGAAACGAGGGATATCACTAGGCCGTTTCCAAGTCGGATGGCTAyTCAGGAACCAGATGAGGAATTCGTGTGGAATGCGTGGTTGTCAAGGCCTT
CS5AScontig1515240_7116_157443_468210	AX-95102920	BA00160200	GGAGGCGGAGGCGGAAGGGAAGCCGAAGCCGAAGAA	GGAGGCGGAGGCGGAAGGGAAGCCGAAGCCGAAGAA
CS5AScontig1503091_9949_208909_96605	AX-95103985	BA00165401	TCTTCAGGTGCACTGGTGCCCTCACCTTTGGAACAATGCTCTTTTGGTTCwGATTCTGGTCCCAACCTGTCCCAGAATCAAGCTCCATAGCATTTGCACCC	TCTTCAGGTGCACTGGTGCCCTCACCTTTGGAACAATGCTCTTTTGGTTCwGATTCTGGTCCCAACCTGTCCCAGAATCAAGCTCCATAGCATTTGCACCC
CS5AScontig1543708_11120_112435_1337677	AX-95114350	BA00215327	ATGCAGCCTTCCAAGAAACTTGCTCGCGTCGACACGGCGGAG	ATGCAGCCTTCCAAGAAACTTGCTCGCGTCGACACGGCGGAG
CS5AScontig1464255_7780_139333_127977	AX-95134657	BA00313473	GAGCCCTGGCGTTCTTCAGkTCTTCATTCTCTTCTGAAGATGCCACTTTGTTCTTGCTTCTCGACACATT	GAGCCCTGGCGTTCTTCAGATCTTCATTCTCTTCTGAAGATGCCACTTTGyTCTTGCTTCTCGACACATT
CS5AScontig1538549_23880_956561_1183357	AX-95135812	BA00319077	CTCCGGATGCCGTAGGTGGATGCGATGTTTGGGCAGTCGTCCGTGTTCAC	CTCCGGATGCCGTAGGTGGATGCGATGTTTGGGCAGTCGTCCGTGTTCAC
CS5AScontig1545614_13093_183394_1396623	AX-95174470	BA00508043	AAGGGCGGCAAGGGGTAGATGGTATGGGATGGGACAGmAGGATGTACCGACTGCCAGTAAAAGGTTGCCAATCTTATGTTAGTACACA	AAGGGCGGCAAGGGGTAGATGGTATGGGATGGGACAGTAGGATGTACCGAyTGCCAGTAAAAGGTTGCCAATCTTATGTTAGTACACA
CS5AScontig1548655_8512_111615_1465305	AX-95186037	BA00564019	TCrCGGACGATTTCGCGCTCCGCCGTGGTGGTGAAGGAGTAGCCGCGCTCCGT	TCGCGGACGATTTCGCGCTCCGCCGTGGTGGTGAAGGAGTAGCCGCGCTCsGT
CS5AScontig1508941_7164_161368_274833	AX-95198183	BA00623590	TATAAGATATTCTGAAkTGTGCATGTGCTATAGGCCGTTGAATTTTCTCAGCTTTGGGATTCTCTGC	TATAAGATATTCTGAACTGTGCATGTGCTATAGGCCGTTGAATTTTCTCArCTTTGGGATTCTCTGC
CS5AScontig45720_3262_24418	AX-95215741	BA00701468	AGCTGACCGCATAAGCGGGTTACCAACCATCGCCTTGCTCCCAACACCAGyGTCTTTTCCATTGGTCTCTTTCTTAGTGTTGAGGAAGCGTCCACCGGAGC	AGCTGACCGCATAAGCGGGTTACCAACCATCGCCTTGCTCCCAACACCAGyGTCTTTTCCATTGGTCTCTTTCTTAGTGTTGAGGAAGCGTCCACCGGAGC
CS5AScontig1551539_6163_50234_1484401	AX-95239906	BA00818616	CGCTTCAAATATCCTACAAGTGCTTCGGCATCCTCTGGTTCAAGCAGTmCGTAACTTTGGATGCTAACCTGACTATGGCATTCAGCACCATCATCATGC	CGCTTCAAATATCCTACAAGTGCTTCGGCATCCTCTGGTTCAAGCAGTGCrTAACTTTGGATGCTAACCTGACTATGGCATTCAGCACCATCATCATGC
